# Supplementary material for: Characterising Wildlife Trade Market Supply-Demand Dynamics
Source: PLoS One. 2016 Sep 15;11(9):e0162972. doi: 10.1371/journal.pone.0162972 (PMC5024990; doi:10.1371/journal.pone.0162972)
Supplement: S4 Appendix — (XLSX) [file pone.0162972.s004.xlsx]

## Sheet: Hunters - Jachie
Individual	Date	Location	Demographic	Sex	Age	Edu Level	Ethnicity	Years in village	Farmland	Livelihood activities	hunting	Fa1ming	Other	Comfortable	How long been a hunter	How long been part of the association	Reasons	Hunt All year	Months Hunt	Months No hunt	Peak months	Low months	When Hunt	Hours	Equipment	Frequency	Number guns	Number traps	Snares	Number dogs	Equipment cost	Peak Months	Frequency	Animals/week	Location	Species	Income	Distance (miles)	Transport	Sells Game	Low hunting	Frequency/week	Animals/month	Location	Species	Income	Distance (miles)	Transport	Sells Game
1	2011-06-06	Jachie		M	50	2	Native	life	Y		1	2		coping	7		1. income 2. food	N	Jan-July	Aug-Dec	Jan-March	April-July	Night	8	Gun, Traps	1.Gun 2. Traps	1	30			1. battery 2. bullets		3	7	fallow	M.diker	M. Diker	4	walk	1. chopbar Jachie 2. households 3. own consumption 4 Kumasi		0.5	4	2ary forest	brush tailed porcupine giant rat	brushed tailed porcupine	4	walk	1. own consumption 2. chopbar
2	2011-06-06	Jachie		M	34	2	Native	life	Y		1	2		coping	17		1. income	N	Jan-April	May-Dec	Jan-March	April	Day	12	gun		1				1.bullets		5	1	farm	Ground squirrell		2	walk	1. consumes 2. traders of association		5	1	farm	ground squirrell		2	walk	1. own consumptoon 2. traders 3. other hunters
3	2011-06-06	Jachie		M	40	1	Native	life	Y		2	1	3-carpenter	struggling	15		1. income 2. food	N	Jan-July	Aug-Dec	Dec-Jan	Feb-March	Night	5	Gun	1.gun	1				1. battery 2. bullets		2	4	fallow	royal antelope	brush tailed porcupine	3	walk	1. consumes 2. chopbar jachie		0.5	1	fallow	giant rat	no sell	3	walk	1. own consumption 2. chopbar
4	2011-06-06	Jachie		M	40	2	Native	life	Y		2	1		coping	16		1.income 2. food 3. Pest	N	Feb-April	March-Jan	Feb	March-April	Night	3	1.traps(field) 2. Gun	1.traps(field) 2. Gun	1	50			1. bullets 2. batteries		1	2	farm	1. grasscutter 2. M. Diker	grasscutter	2.5	walk	1. Chopbar Jachie 2. Kumasi traders 3. own consumption		1	4	fallow, farm	grasscutter	grasscutter	2.5	walk	1.Jachie chopbar 2. consumes 3. Kumasi chopbar
5	2011-06-06	Jachie		M	75	1	Migrant-Agogo	40	N		2	1		struggling	15		1. food	N	Jan-July	Aug-Dec	Jan-Feb	March-July	Day	3	1. Guns	1.guns	1				1. bullets		4	3	farm and fallow	1. M diker	no sell	3	walk	1. consumes all		2	4	farm-fallow	pangolin	no sell	3	walk	1. consumes all
6	2011-06-06	Jachie		M	46	1	Native	life	Y		3	1	2-bar	coping	18		1. income 2. food 3. Pests	N	Jan-July	Aug-Dec	Jan-March	April-July	Night, Day(more often)	3.5	gun	gun	1				1.bullets 2. batteries		3	1	fallow	grasscutter	grasscutter	3.5	walk	1. own consumption 2. Jachie 3. Kumasi(rare)		1	4	1.farm 2. fallow	ground squirrell	no sell	3.5	walk	1. own consumption
7	2011-06-06	Jachie		M	38	2	Migrant-Ashanti region	9	N		2		1-trader	coping		8	1. income 2. food	Y	all year		Jan-March	July-Dec	Night	10	Gun	gun	1				1. bullets 2. batteries		4	4	fallow	M.diker	M. Diker	12	walk	1. chopbar jachie 2. households 3 own consumption		7	8	fallow	brushed tailed porcupine	grasscutter	9	walk	1. chopbar jachie 2. households 3. own consumption
8	2011-06-08	Jachie		M	55	3	Native	40	Y		2	1		struggling		27	1. food 2. income	N	Nov-March	April-Sept	Jan-March	Nov-Dec	Day and Night	10	gun	gun	1				1.bullets		2	2	fallow	royal antelope	M. Diker	10	walk	1.consumes 2. goes to Kumasi to chopbars 3. chopbar Jachie		2	4	fallow	royal antelope	royal antelope	10	walk	1.consumes all
9	2011-06-08	Jachie		M	52	2	Native	life	N		1	2		struggling		18	1.income 2. food 3. Pest	N	Jan-July	Aug-Dec	Jan-March	April-July	Night	10	1.gun 2.Traps (farm)	1.gun 2.Traps (farm)	1	50			1.bullets 2. batteries		3	3	fallow	royal antelope	bushbuck	1.5	walk	1. Jachie households 2. Kumasi custumers 3. consumption		2	4	fallow	royal antelope	royal antelope	1.5	walk	1. consumes 2. households jachie (rarely)
10	2011-06-08	Jachie		M	43	2	Native	life	Y		2	1		struggling		12	1.income 2. pests 3. food	N	Jan-July	Aug-Dec	April-June	Jan-March	Night Day	6	gun	gun	1				1. batteries 2. bullets		4	5	fallow	grasscutter	royal antelope	5.5	walk	1.chopbar jachie 2. traders of association (some goes to kumasi) 3 own consump 4. He goes to Kumasi		3	4	fallow	M. Diker	M. Diker	6	walk	1. chopbar jachie 2. traders to Kumasi 3. own cons 4. goes to Kumasi
11	2011-06-09	Jachie		M	42	1	Native	8	Y		2	1		struggling- coping		9	1. Income 2. Tradtion 3. food	N	Jan-July	Aug-Dec	Jan-March	May-July	Night Day	12	gun	gun	1				1. transport 2. bullets 3. batteries		4	2	fallow	M. Diker	M. Diker	3	walk	1. Kumasi chopbar 2. Jachoie chopbar 3. own consumption		2	4	1.fallow 2. farms	cusimanse	cusimanse	3	walk	1. Kumasi chopbar 2. Jachoie chopbar 3. own consumption
13	2011-06-14	Jachie		M	48	3	Native	life	Y		2	3	1-maison	coping-comfortable	15	15	1. income 2. food	N	Jan-July	Aug-Nov	March-April	Dec	Both	5	Guns	gun	1				1. battery 2. bullets		7	10	fallow	M. Diker	black diker	3	walk	1. own chopbar Jachie 2. consumes		3	8	fallow	M. Diker	M. Diker	3	walk	1. own copbar 2. consumes
20	2011-06-17	Jachie		M	64	2	Native	life	Y		3	1	2-bar alcohol	coping	52	7	1. Income 2. food	N	Dec-July	Aug-Nov	Jan-April	May-July	night	8	gun	gun	1				1. battery 2. bullets		3	2	1. fallow 2. farms	grasscutter	grasscutter	4	walk	1. Chopbar Jachie 2. own consumption		1	4	1. fallow	grasscutter	grasscutter	4	walk	1. chopbar Jachie 2. own consumption
21	2011-06-17	Jachie		M	50	2	Native	life	Y		2	1		struggling	15	10	1. income 2. food 3. Pests	N	Jan-July	Aug-Dec	Jan-Feb	March-July	Night	4.5	gun	gun	1				1. battery 2. bullets		2	3	fallow	royal antelope	M. Diker	4	walk	1. Kumasi 2. Jachie chopbar 3. consumes		2	2	fallow	grasscutter	grasscutter	4	walk	1. chopbar 2. Jachie
23	2011-06-20	Jachie		M	48	2	Native	30	Y		2	1		struggling	25	25	1. food 2. income	N	Jan-March	April-dec	Feb-March	Jan	night	12	gun	gun	1				1. battery 2. bullets		4	3	fallow	M. Diker	M. Diker	6	walk	1. consumes 2. kumasi 3. chopbar 4. households		4	8	fallow	M. Diker	M. Diker	6	walk	1. consumes 2. Kwaman 3. chopbar 4. households
24	2011-06-21	Jachie		M	67	2	Native	life	Y		2	1	3-security	struggling	10	5	1. food 2. income	Y	all year		April	June-July	night	5	gun	gun	1				1. battery 2. bullets		3	1	fallow	M. Diker	bushbuck	3	walk	1. consumes 2. households		0.75	3	fallow	M. Diker	M. Diker	3	walk	1. consumes 2. households
12	2011-06-13	Jachie		M	27	3	Native	life	Y		4	3	1- shoe maker 2. decoration	coping	4	N	1. food 2. income 3.Pest	Y	all year		June-July	Jan-March	Day	11	dogs	dogs					1.dog food		4	24	fallow	giant rat	grasscutter	2.3	walk	1.Kumasi chopbar 2. Jachie chopbar 3. own consumption		0.625	6	fallow	giant rat	cusimanse	2.5	walk	1.Kumasi chopbar 2.Jachie chopbar 3. own consumption
15	2011-06-16	Jachie		M	54	2	Native	15	Y		3	1	2- security guard	struggling	5	N	1. Income 2. Food	N	May-Nov	July-April	June-Sept	Oct-Nov	Day	7.5	dogs	dogs				2	1. dog food 2. own food		5	50	fallow	grasscutter	grasscutter	6	walk	1. Kumasi 2. Jachie chopbar 3. little to households 4. own consumption		2	16	farms and fallow	grasscutter	grasscutter	3.5	walk	1. chopbar Jachie 2. own consumption
16	2011-06-16	Jachie		M	51	2	Native	life	Y		3	2	1- electrician	coping	5	N	1. Income 2.food	N	April-Oct	Nov-March	June-Aug	Sept-Oct	Day	9	dogs	dogs					1.own food		5	55	fallow	grasscutter	grasscutter	1.5	walk	1. Kumasi 2. Jachie-Chopbar (rare) 3. own		0.75	12	fallow	grasscutter	grasscutter	1.5	walk	1. Kumasi
17	2011-06-16	Jachie		M	29	2	Native	5	Y		3	2	1-maison	coping	5	N	1. Income 2. Food	N	June-Oct	Nov-April	June-Aug	Sept-Oct	Day	11	dogs	dogs					1. cutlass 2. food		4	32	fallow and farm	grasscutter	grasscutter	4	walk	1. Kumasi 2. Chopbar Jachie 3. rich households 4. consumes		1.5	8	farms	grasscutter	grasscutter	1	walk	1. Kumasi 2. chopbar Jachie 3. rich households 4. own consumption
18	2011-06-16	Jachie		M	28	2	Native	3 months	Y		2	3	1- trader-sandals	coping- comfortable	12	N	1. income 2. food 3. Pests	N	March, May-Aug	Sept-Feb, April	May-Aug	March	Day	9.5	dogs	dogs					1. personal chlothing 2. food		5	48	2ary forest	grasscutter	grasscutter	13	walk	1. Kumasi 2. Towns on way to Kumasi 3. Jachie chopbar(rare)		2	24	fallow	grasscutter	grasscutter	2	walk	1. Kumasi 2. Towns on way to Kumasi 3. Jachie chopbar(rare)
19	2011-06-17	Jachie		M	26	2	Native	life	N		2		1-trader-socks	struggling	7	N	1. income 2. food	N	May-Sept	Oct-April	May-June	July-Sept	Day	12	dogs	dogs					NA		5	28	fallow	grasscutter	grasscutter	7	walk	1. Kumasi & other towns 2. Jachie chopbar 3. consumes		5	40	1.fallow 2. farms	grasscutter	grasscutter	6	walk	1. Kumasi & other towns 2. Jachie chopbar 3. consumes
22	2011-06-20	Jachie		M	23	2	Native	life	N		1		2. carpentry 3. maison	stuggling	10	N	1. income 2. food	Y	all year		June July	August	day	10	dogs and cutlass	dogs				7	1. dog food 2. own food		6	24	fallow	grasscutter	grasscutter	1.5	walk	1. chopbar Jachie 2. households 3. Kumasi 3. own consump		5	20	farms	giant rat	grasscutter	4	walk	1. Jachie chopbar 2. houses 3. own
[truncated: 22 more columns]

## Sheet: Hunters - Kwaman
Individual	Date	Location	Demographic	Sex	Age	Edu Level	Ethnicity	Years in village	Farmland	Livelihood activities	Comfortable	How long a hunter	hunting	Hunt All year	Months Hunt	Months No hunt	When Hunt	Hours	Equipment	Frequency	Number guns	Number traps	Snares	Number dogs	Equipment cost	Reasons	Peak months	Low months	Peak Months	Frequency	Animals/week	Location	Species	Income	Distance (miles)	Transport	Sells Game	Low hunting	Frequency/week	Animals/month	Location	Species	Income	Distance (miles)	Transport	Sells Game	Funny Fellows	Fuel	Rainy season
1	2011-05-16	Kuaman		M	53	2	Native	22	Y	1. Farming (a. Maize, b. Casava, c. Plantain), 2. Hunting	Struggling	27		N	Jan- July	Aug- Dec	Night	12	Guns	Guns	4	0		0	Bullets	1. Income 2. Food	Jan- Feb	June-July		3	11	1. Fallow land 2. Forest	M. Diker	Bushbuck	4	Walk	1. Local Market 2. Chopbar 3. Own consumption 4. Kumasi		3	4	1. Fallow land	Grasscutter	Grasscutter	2	Walk	1. Chopbar		Y	Y
2	2011-05-17	Kuaman		M	72	1	Migrant	45	Y	1. Hunting 2. Farming (a. Maize, b. Casava),	Struggling	45		N	Jan- July	Aug- Dec	Day, Night	9	Guns, Traps(forest), traps (Farm)	1. traps(Forest) 2. guns 3. traps (farm)	1	50		0	Bullets	1. Income 2. Food 3. Crop pest	Jan- Feb	June-July		3	3	1. Fallow land	1. grasscutter 2. M. Diker 3. Royal antelope	1. Grasscutter 2. M. Diker	3	Walk	1. Chopbar 2. Local market 3. own consumption 4. Kumasi		3	4	1. Fallow land	Grasscutter	Grasscutter	1	Walk	1. Chopbar 2. Own consumption		N	Y
3	2011-05-17	Kuaman		M	42	2	Native	Life	Y	1. Farming (a. Cocoa, b. Teak c. Foodstuff, d. Palm farm) 2. Hunting	Comfortable	15		N	Jan- July	Aug- Dec	Night	3.5	Guns, dogs, traps(Farm)	1. Guns,2. dogs, 3. traps(Farm)	3	100		3	Bullets	1. income 2. food	Feb-March	Jan, April-July		3	3	1. farmland 2. Fallow	1. grasscutter 2. Kokohwede 3. M. Diker	1. grasscutter 2. M. Diker 3. Kokohwede	4	Walk	1. Chopbar 2. Local market 3. own consumption 4. Kumasi		3	7	1. farmland	1. Grasscutter 2. M. Diker	Grasscutter	1	Walk	1. local market 2. Own consumption		Y	Y
4	2011-05-17	Kuaman		M	55	2	Native	55	Y	Farming ( 1. cocoa 2. cocoyam, 3. plantain) 4. Hunting	Comfortable	25		N	Jan- March	Aug- Dec	Night	12	1. Guns 2. Traps (farm)	1. Guns 2. Traps (farm)	1	50		0	batteries	1. Food 2. Income	April- July	Jan- March		3	5	Farm	grasscutter	grasscutter	5	bycicle	1. consumes 2. chopbar		1	4	1. farmland	Grasscutter	Grasscutter	3	bycicle	1. consumes		Y	Y
5	2011-05-17	Kuaman		M	45	2	Native	30	Y	1. Hunting 2. Farming (a. Palm b. Plantain c. Vegetables)	Struggling	25		N	Jan- July	Aug- Dec	Night	10.5	Guns	1. guns	1	0		0	1. bullets 2. batteries	1. Income 2. food	Feb-March	May-July		3	4	fallow	1. grasscutter 2. M. Diker 3. brushtailed porcupine 4. bushbuck	grasscutter	6	bycicle	1.Kumasi 2. consumes		1	4	1. Fallow land	Grasscutter	Grasscutter	6	bycicle	1. consumes		Y	Y
6	2011-05-17	Kuaman		M	46	3	Native	40	Y	Farming (1. coco, palm, foodstuff,3. veg) 2. animal rearing 4. hunting	Comfortable	30		N	Feb-July	Aug- Dec	Day	11	Guns	1. gun	1	0		0	Bullets	1. income 2. food	Feb-April	June-July		3	4	forest	1. grasscutter 2. royal antelope	1. grasscutter 2. royal antelope	7	Walk	1. Own consumption 2. Chopbar 3. Kumasi		1	1	forest	1. royal antelope, 2. grasscutter	1. royal antelope, 2. grasscutter	7	Walk	1. consumes 2. chopbar		Y	Y
7	2011-05-17	Kuaman		M	55	1	Native	19	Y	Farming 1. coco 3. maize, 2. hunting	coping	30		N	Jan-July	Aug- Dec	Night	8	Guns Traps	1.guns 2. traps	1	50		0	bullets	1. income 2. food 3. crop pest	Jan- March	April-July		3	4	fallow land	1. grasscutter 2. royal antelope 3. maxuelle diker	grasscutter	3	Walk	1.chopbar 2. own consumption		1	1	farm, fallow	Grasscutter	Grasscutter	3	Walk	1. consumes		N	Y
8	2011-05-20	Kuaman		M	31	2	Native	10	Y	1. Farming 2. Hunting	coping	3		Y	all year	NA	Night	6.5	Guns, snares (field)	1. guns 2. snares	1	0	10	0	1.Bullets 2. Batteries	1. Income 2. food 3. Pest	Jan-March	May-July		2	2	fallow land	1. giant rat 2. royal antelope 3. M Diker	1. M. Diker 2. Civex cat	4	walk	1.Local market 2. chopbar 3. Own consumption		2	1	fallow	Giant rat	For consumptoin	3.5	Walk	1. consumes		Y	Y
9	2011-05-20	Kuaman		M	62	2	Native	28	Y	1. Photographer 2. Farming 3. Hunting	Coping	28		N	Jan-July	Aug- Dec	Night	12	1.Guns 2. Traps(farm)	1.Guns 2. Traps(farm)	1	60	0	0	1.Bullets 2. Batteries	1. income 2. food 3 pests	Jan-March	July		7	3	fallow land	1. grasscutter 2. M diker 3. royal antelope 4. bushtailed procupine	M. Diker	4	Walk	1.Local market 2. chopbar 3. Own consumption 4.Kumasi		7	1	1.forest 2. fallow	Grasscutter	Grasscutter	4	Walk	1.local market 2. consumption		Y	Y
10	2011-05-21	Kuaman		M	72	1	Native	3	Y	1.Hunting 2. farming	Struggling	11		Y	all year		Night	10	1.Guns 2.Traps(field)	1.Guns 2.Traps(field)	3	0			1. bullets 2. batteries	1. income 2. food 3. pest	Jan-Feb	June-July		3	5	farm	1. M diker 2. royal antelope	1. M diker 2. royal antelope	0.5	Walk	1.chopbar 2. own consumption		0.25	4.5	farm	Grasscutter	Grasscutter	0.5	Walk	1. consume 2. chopbar		Y	Y
11	2011-05-23	Kuaman		M	45	1	Native	life	Y	1. Farming 2. Hunting	Struggling	15		N	Jan-May	May-Dec	Night	11	1. gun 2. traps (forest 3. traps (field)	1. gun 2. traps (forest 3. traps (field)	2	60	0	0	Bullets	1. income 2. food 3. pest	Jan-April	May		3.5	8	1. forest	1.bushbuck 2. M. Diker 3. royal antelope	1.bushbuck 2. M. Diker 3. royal antelope	12	Walk	1. traders (chopbar) 2. consumes		0.25	1	forest	monkey	only consumes	12	Walk	1.consumes		N	Y
12	2011-05-23	Kuaman		M	60	1	Native	28	Y	1. farming 2. hunting	Struggling	28		Y	all year		Day/Night	10	gun	Guns	2	0	0	0	bullets	1. food 2. pest	NA	NA		6	1	1. farm 2. fallow	1. squirrel 2. mmoronomaa	0	10	Walk	consumes		0	4								N	Y
13	2011-05-25	Kuaman		M	23	2	Migrant- eastern region	1	N	1. taps palm wine 2. hunter 3. farm labour	coping	1		N	Jan-July	Aug- Dec	Day/Night	4	gun	Guns	1	0	0	0	Bullets	1. income 2. food	Jan-March	April-May		3	4	fallow land	1.grasscutter 2. royal antelope	grasscutter	2	Walk	1. drinking bar (trader) 2. consumes		5	12	fallow	1.grasscutter 2. bushed tailed porcupine 3. royal antelope	1.grasscutter 2. bushed tailed porcupine 3. royal antelope	2	walk	1. drinking bar trader 2. consumes		Y	Y
14	2011-05-28	Kuaman		M	50	2	Migrant-Atonsu	9	Y	1. farming 2. hunting	Struggling	life		N	Jan-July	Aug- Dec	Day/Night	10	gun, trap	1. gun 2.traps	1	100	0	0	1. batteries 2. bullets 3. transport to kumasi	1. Income 2. food 3. Pest	Nov-Feb	March-Aug		7	3	1. fallow 2. farm	grasscutter	Bushbuck	7	Walk	1. large animals to kumasi 2. local market 3. consumes		0.25	1	1. forest 2. fallow	grasscutter	grasscutter	2	walk	1. consumes 2. sells to households		Y	Y
15	2011-05-28	Kuaman		M	71	2	Migrant-Eastern	28	Y	1. farm 2. hunting	coping-comfortable	15		N	no particular time, when in mood		Day/Night	3	guns	guns	2	0	0	0	1. caroide 2. bullets	1. food				0	1	farm	grasscutter	0	12	Walk	1.consumes		0	4				12				Y	Y
16	2011-06-02	Kuaman		M	72	2	Native	Life	Y	1.farming 2. hunting	Struggling	37(founding member)		N	Dec-July	Aug- Dec	Night	6.5	Guns, Traps(forest), traps (Farm)	1.guns 2. traps(forest) 3. traps (farm)	1	200			1.Bullets 2. Batteries	1. income 2. food 3 pests	Jan-Feb	March-July		2.5	5	secondary forest	1.M. Diker 2. royal antelope	1.bushbuck 2. black diker 3. royal antelope	3.5	Walk	1. Kumasi 2. traders to kumasi 3. Kwaman traders 3. own consump		2	1	1. 2ary forest 2. farm	1. M diker 2. bushbuck	bushbuck	3	walk	1. Kumasi 2. traders 3. own consumption		Y	Y
17	2011-06-02	Kuaman		M	73	1	Migrant-Drobonso	10	Y	1.Hunting 2. farming	Struggling	16		Y	all year		Night	6	1. Traps (farm) 2. Traps (forest) 3. Gun	1. Traps (farm) 2. Traps (forest) 3. Gun	0	400	0	0	1.wires for traps	1. Income 2. food 3. pests	Jan-March	April-May		2	2	fallow	M. Diker	Bushbuck	0.5	Walk	1. households 2. chopbar 3. Kumasi(big animals)		2.5	1	1. farm	grasscutter	grasscutter	1.25	walk	1. households		N	Y
18	2011-06-02	Kuaman		M	46	2	Native	life	Y	1. Farming 2. Hunting	Struggling	9		N	all year	Aug- Dec	Night	4.5	1.traps(farm) 2. guns	1.traps(farm) 2. guns	1	275	0	0	bullets	1.income 2. food 3. pest	May-Aug	Jan-April		1	3	1.fallow 2 forests	1.grasscutter 2. M. Diker	grasscutter	4.5	Walk	1. sells half household 1. consumes half		0	12	farm	1.grasscutter 2. giant rat	grasscutter	5	walk	1. consumes 2. sells neighbors if get many		Y	Y
19	2011-06-02	Kuaman		M	73	0	Native	Life	Y	1.Hunting 2. farming	Struggling	20		N	Jan-July	Aug- Dec	Night	12	guns	guns	2	0	0	0	1.batteries 2. bullets	1. tradition 2. income 3. food	Jan-March	April-July		2	1	secondary forest	1.M. Diker 2. monkeys	Bushbuck	4	Walk	1.chopbar 2. kumasi 3. consumes		2	1	fallow	1. grasscutter 2. royal antelope	1. grasscutter 2. royal antelope	3.5	walk	1. chopbar 2. own consum		Y	Y
20	2011-06-02	Kuaman		M	46	1	Native	Life	Y	1. Farming 2. Hunting	Struggling	5		N	Jan-July	Aug- Dec	Night	6	1.traps(farm) 2. traps(Forest) 3. guns	1.traps(farm) 2. traps(Forest) 3. guns	1	50	0	0	1. bullets 2. batteries	1. income 2. food 3. pest	Feb-March	April June		2	2	1.fallow 2. farm	royal antelope	M. diker	3	Walk	1.own con 2. chopbar		2	2	forests	royal antelope	0	6	walk	1.consumes all		N	Y
21	2011-06-02	Kuaman		M	57	2	Native	Life	Y	1. Farming 2. Hunting	coping-comfortable	37		N	Jan-July	Aug- Dec	Night	8.5	1. traps(Farm) 2.guns	1. traps(Farm) 2.guns	1	150	0	0	1. bullets 2. carbide	1. income 2. food 3. pests	Jan-feb	March-May		2	4	fallow	royal antelope	M. Diker	4.5	Walk	1. chopbar 2. consumes 3. kumasi		1	2	fallow	royal antelope	bushbuck	3	walk	1. households 2. consumes 3. kumasi (if big)		N	Y
22	2011-06-28	Kuaman		M	35	2	Native	Life	Y	1.machine tree cutter 2. farming 3. hunter	coping	20	16	N	June-Aug	Sept-May	Night, day	9	Guns	Guns	1	0	0	0	1. bullets 2. batteries	1. income 2. food	Aug	June-July		3	4	fallow	bushbuck	Bushbuck	5	Walk	1.Kumasi 2. chopbar 3. households 4. consum		1.25	5	2ary forest	M. diker	bushbuck	4	walk	1. kumasi 2. chopbar 3. household 4. consume		Y	Y
23	2011-06-29	Kuaman		M	35	1	Migrant-Northern	4	Y	1. Farmer 2. hunter	Struggling	3	7	Y	all year		Night	5	Gun	Gun	1	0	0	0	1. bullets 2. batteries	1. income 2. food	June-Aug	Nov, dec		7	15	1. farm 2. fallow	grasscutter	Bushbuck	6	Walk	1.kumasi 2. chopbar 3.consump		5	20	1. farm 2. fallow	grasscutter	bushbuck	2.5	walk	1.kumaisi 2. chopbar 3. own consmp		Y	Y
24	2011-06-29	Kuaman		M	46	2	Native	life	Y	1. farmer 2. hunter	Struggling	20	14	N	Dec-may	June-Nov	Night	7	gun	Gun	1	0	0	0	1. bullets 2. batteries	1. food 2. income 3. tradition	Dec-Jan	April-May		3	6	fallow	royal antelope	M. Diker	4	Walk	1. chopbar 2. neighbors 3. own con		2	12	fallow	grasscutter	grasscutter	2	walk	1. chopbar 2. hh 3. own consump		Y	Y
26	2011-06-30	Kuaman		M	32	2	Native	Life	Y	1. farmer 2. hunter	Struggling	5	3	N	Sept-April	May-Aug	Night	6.5	gun	Gun	1				1. bullet 2. batteries 3. transport	1. income 2. food	Dec	Oct Nov		3	6	fallow	royal antelope	M. Diker	3	Walk	1. kumasi 2. chopbar 3.hh 4. consume		1	12	fallow	M. diker	M. diker	4	walk	1. chopbar 2. kumasi 3. cons		Y	Y
27	2011-06-30	Kuaman		M	50	2	Native	Life	Y	1. farming 2. hunting	Struggling	10	20	N	Dec-Aug	Sept-Nov	Night	7	gun	Gun	1				1. batteries 2. bullets 3. transport to kumasi	1. Income 2. Food	Feb-March	april-aug		2	1	fallow	grasscutter	grasscutter	7	Walk	1. chopbar 2. own consump		2	1	farm	grasscutter	grasscutter	7	walk	1. chopbar		Y	Y
28	2011-06-30	Kuaman		M	18	2	Native	Life	N	1. dog hunter 2. farm labour	Struggling		7	Y	all year		Day	11	dog	dog	0	0	0	5	feed dogs	1. income 2. food	Dec-march	sept		4	9	2ary forest	giant rat	giant rat	5	Walk	1. chopbar 2. hh		3	20	forest	cusimanse	giant rat	4	walk	1. chopbar 2. hh		N	N
29	2011-06-30	Kuaman		M	21	3	Native	Life	Y	1. farm labour 2. hunting 3. farming	Struggling		4	Y	all year		Day	10	dog	dog	0	0	0	1	feed dogs	1. income 2. food	June	march		7	25	2ary forest	grasscutter	giant rat	7	Walk	1. kumasi 2. own		3	36	farm	grasscutter	grasscutter	5	walk	1.chopbar 2. hh		Y	Y
[truncated: 23 more columns]

## Sheet: Consumers - Kumasi
	1	2	3	4	5	6	7		8		9	10	11	12
Respondent	Sex	Age	Tribe	Primary Income	Eat Most	Favourite	Fish freq	Fish Type	Bushmeat freq	Bushmeat type	Where buy	Fish cheap, buy more fish	BM expensive, buy BM	BM important
1	Female	43	Fante	Clothes seller	Fish	Beef	Weekly	Herrings	Too expensive	-	-	-	-	-
2	Female	60	Ashanti	Clothes seller	Fish	Fish	Daily	-	Too expensive	-	-	-	-	-
3	Female	41	Fante	Bag seller	Fish	Fish	Weekly	Sardines	Don't like		-	-	-	-
4	Female	27	Ashanti	Clothes seller	Bushmeat	Bushmeat	Weekly	-	Weekly	Maxwell Duiker	Market (fresh)	Disagree	Agree	Yes
5	Female	45	Ashanti	Bushmeat seller	Fish	Bushmeat	Weekly	Herrings	Monthly	Maxwell Duiker	Hunters	Agree	Disagree	Yes
6	Female	34	Ashanti	Food seller	Fish	Favourite	Daily	Sardines	Weekly	-	Market (dried)	Agree	Disagree	No
7	Female	33	Kusase	Cocoa farmer	Fish	Fish	Daily	Herrings	Weekly	Giant Rat	Hunters	Agree	Disagree - Hunt	Yes
8	Male	24	Ashanti	Light Technician	Fish	Goat	Daily	No preference	Weekly	Grasscutter	Hunters	Agree	Agree	Yes
9	Female	42	Gan	Fish seller	Fish	Fish	Daily	Herrings	Monthly	-	Market (dried)	Agree	Agree	Yes
10	Female	45	Ashanti	Shoe seller	Bushmeat	Bushmeat	Weekly	Herrings	Weekly	Grasscutter	Market (fresh)	Agree	Disagree	Yes
11	Female	64	Ashanti	Clothes seller	Fish	Bushmeat	Daily	Herrings	Daily	Maxwell Duiker	Market (dried)	Agree	Agree	Yes
12	Male	38	Ashanti	Mechanic	Fish	Fish	Daily	Red Fish	Monthly	-	Chopbar	Agree	Disagree	Yes
13	Male	32	Ashanti	Carpet seller	Fish	Goat	Daily	Red Fish	Weekly	Grasscutter	Market	Agree	Agree	Yes
14	Male	30	Ashanti	Trader	Goat	Fish	Daily	Herrings	Weekly	-	Market	Agree	Disagree	Yes
15	Female	35	Gunder	Medicine	Fish	Fish	Daily	Red Fish	Too expensive	-	-	-	-	-
16	Male	27	Ashanti	Shoe seller	Beef	Goat	Weekly	-	Daily	Grasscutter	Chopbar	Agree	Agree	Neutral
17	Female	56	Ashanti	Water and food	Fish	Fish	Weekly	Red Fish	Don't like	-	-	-	-	-
18	Female	36	Ashanti	Candle seller	Fish	Fish	Daily	Herrings	Too expensive	-	-	-	-	-
19	Male	75	Ashanti	Children	Fish	Goat	Weekly	Herrings	Monthly	Grasscutter	Roadside traders	Agree	Agree	Yes
20	Male	86	Ashanti	Cocoa farmer	Fish	Bushmeat	Daily	Herrings	Weekly	Maxwell Duiker	Market	Agree	Disagree	Yes
21	Female	20	Ewe	Food farmer	Fish	Fish	Daily	Herrings	Monthly	-	Market	Agree	Disagree	Yes
22	Male	24	Ashanti	Clothes seller	Fish	Fish	Daily	Red Fish	Monthly	-	Market	Agree	Agree	Yes
23	Female	32	Akuapim	Trader	Fish	Fish	Daily	Herrings	Monthly	-	Hunters	Agree	Agree	Yes
24	Female	60	Brong	Trader	Fish	Fish	Weekly	Herrings	Yearly	-	Market	Disagree	Agree	No
25	Male	24	Frafra	Security Man	Fish	Goat	Daily	Mackerel	Weekly	Grasscutter	Chopbar	Disagree	Disagree	No
26	Female	40	Ashanti	Garden Centre	Fish	Bushmeat	Daily	Herrings	Weekly	Grasscutter	Market	Disagree	Disagree	Yes
27	Female	63	Ashanti	Children	Fish	Fish	Weekly	Red Fish	Monthly	Maxwell Duiker	Market	Agree	Agree	Yes
28	Male	33	Ashanti	Estate Agent	Fish	Fish	Daily	Red Fish	Yearly	Grasscutter	Chopbar	Agree	Agree	No
29	Female	32	Ashanti	Vegetable seller	Fish	Fish	Weekly	Mudfish	Weekly	Grasscutter	Market	Disagree	Agree	Yes
30	Male	55	Kenyasa	Government worker	Fish	Chicken	Daily	Red Fish	Weekly	Grasscutter	Market	Agree	Disagree	Yes
31	Female	45	Ashanti	Clothes seller	Fish	Fish	Weekly	Red Fish	Don't like
32	Female	40	Ashanti	Chemist	Fish	Fish	Weekly	Red Fish	Weekly	Grasscutter	Market	Agree	Agree	Yes
33	Female	22	Ashanti	Electrician	Fish	Beef	Daily	Red Fish	Yearly	-	Market	Agree	Disagree	No
34	Female	35	Ashanti	Food farmer	Fish	Fish	Weekly	Mackerel	Monthly	Maxwell Duiker	Hunters	Disagree	Agree	Yes
35	Female	39	Brong	Second hand goods dealer	Fish	Bushmeat	Weekly	Red Fish	Weekly	Grasscutter	Market	Disagree	Agree	Yes
36	Female	43	Akuapim	Food seller	Fish	Fish	Weekly	Herrings	Too expensive
37	Female	50	Brong	Food farmer	Fish	Bushmeat	Daily	Mudfish	Weekly	Grasscutter	Hunters	Agree	Disagree	Yes
38	Female	29	Ashanti	Businessman	Fish	Fish	Weekly	Mudfish	Yearly	-	Market	Agree	Disagree	No
39	Female	39	Tanasu	Trader	Fish	Fish	Daily	Herrings	Don't like
40	Female	25	Frafra	Bar owner	Fish	Fish	Daily	Red Fish	Weekly	Grasscutter	Market	Agree	Disagree	Yes
41	Female	40	Ashanti	Trader	Fish	Bushmeat	Weekly	Mudfish	Weekly	Maxwell Duiker	Market	Agree	Disagree	Yes
42	Female	40	Ashanti	Food seller	Fish	Bushmeat	Daily	Mudfish	Yearly		Market	Agree	Disagree	No
43	Female	50	Ashanti	Food seller	Beef	Chicken	Daily	Red Fish	Monthly	Grasscutter	Market (fresh)	Agree	Agree	Yes
44	Male	56	Ashanti	Traditional medicine	Fish	Bushmeat	Weekly	Cassava Fish	Weekly	Giant Rat	Market (fresh)	Agree	Agree	Yes
45	Female	40	Ashanti	Food seller	Fish	Fish	Daily	Mudfish	Monthly	Bushbuck	Market (fresh)	Agree	Disagree	No
46	Female	44	Ashanti	Fish seller	Fish	Fish	Daily	Herrings	Monthly	Maxwell Duiker	Market (fresh)	Agree	Disagree	No
47	Female	40	Ashanti	Food seller	Fish	Chicken	Weekly	Mudfish	Weekly	Grasscutter	Roadside traders	Disagree	Agree	Yes
48	Female	32	Ashanti	Banku producer	Fish	Beef	Daily	Red Fish	Weekly	-	Market (fresh)	Disagree	Disagree	Yes
49	Female	38	Brong	Food farmer	Fish	Fish	Daily	Herrings	Don't eat
50	Female	27	Gagate	Building goods supplier	Fish	Beef	Weekly	Red Fish	Don't eat
51	Female	40	Ashanti	Trader	Fish	Fish	Weekly	Red Fish	Don't eat
52	Female	38	Ashanti	Banku producer	Fish	Fish	Daily	Herrings	Don't eat
53	Female	50	Fale	Fish seller	Fish	Fish	Daily	Mudfish	Don't eat
54	Female	45	Ashanti	Food seller	Fish	Fish	Daily	Herrings	Don't eat
55	Female	37	Kusase	Kenkey producer	Fish	Beef	Daily	Herrings	Don't eat
56	Female	25	Ashanti	Chilli farmer	Fish	Fish	Weekly	Mackerel	Yearly	-	Market	Agree	Disagree	Yes
57	Female	20	Grushiiu	Driver	Beef	Beef	Don't eat	-	Religion doesn't allow
58	Female	21	Sisala	Kenkey producer	Fish	Beef	Weekly	-	Weekly	Grasscutter	Hunters	Disagree	Agree	Yes
59	Female	44	Ashanti	Trader	Fish	Fish	Daily	Red Fish	Don't like
60	Female	55	Ashanti	Cocoa farmer	Fish	Fish	Weekly	Red Fish	Yearly	-	Market	Agree	Disagree	No
61	Male	50	Ashanti	Government worker	Fish	Fish	Weekly	Herrings	Yearly	-	Chopbar	Agree	Agree	Yes
62	Female	48	Ashanti	Cold store owner	Fish	Fish	Daily	Pola	Daily	Grasscutter	Market	Disagree	Disagree	Yes
63	Male	38	Mamporsee	Market worker	Beef	Goat	Weekly	Red Fish	Too expensive	-	-	-	-	Yes
64	Male	32	Frafra	Market worker	Fish	Fish	Daily	Pola	Too expensive	-	-	-	-	No
65	Female	42	Ashanti	Food seller	Fish	Fish	Weekly	Tilapia	Weekly	Grasscutter	Market	Disagree	Agree	Yes
66	Female	44	Achim	Food seller	Fish	Fish	Weekly	Mudfish	Monthly	Grasscutter	Hunters	Agree	Agree	Yes
67	Female	41	Ashanti	Maize wholesaler	Fish	Fish	Daily	Herrings	Too expensive					Yes
68	Female	40	Ashanti	Trader	Fish	Fish	Daily	Red Fish	Weekly	Grasscutter	Market	Agree	Disagree	No
69	Male	54	Fale	Taxman	Fish	Fish	Daily	Mackerel	Don't like
70	Female	33	Ashanti	Trader	Fish	Fish	Weekly	Herrings	Don't like
71	Female	35	wassa	Water seller	Fish	Fish	Weekly	Herrings	Don't like
72	Female	36	Ashanti	Trader	Fish	Fish	Weekly	Tuna	Monthly	Grasscutter	Market (dried)	Agree	Disagree	Yes
73	Female	34	Ashanti	Trader	Fish	Chicken	Daily	Red Fish	Don't like
74	Female	27	Ashanti	Carpenter	Beef	Fish	Daily	Mudfish	Yearly	Grasscutter	Hunt themselves	Don't buy	Don't buy	Yes
75	Female	31	Ashanti	Chopbar owner	Beef	Beef	Weekly	Mackerel	Monthly	Grasscutter	Market	Disagree	Agree	No
76	Female	30	Ashanti	Car parts dealer	Goat	Goat	Monthly	-	Daily	-	Market	Disagree	Agree	Yes
77	Female	37	Ewe	Fish and Rice seller	Fish	Fish	Daily	Tilapia	Don't like
78	Female	25	Ashanti	Book store	Fish	Fish	Daily	Herrings	Weekly	-	Market (dried)	Agree	Disagree	Yes
79	Female	46	Gunder	Trader	No meat - due to health reasons, vegetarian
80	Female	28	Ashanti	Rice seller	Fish	Fish	Daily	Red Fish	Too expensive
81	Male	35	Ashanti	Chopbar worker	Fish	Fish	Daily	Non specific	Yearly	-	Hunters	Agree	Agree	Yes
82	Female	51	Ashanti	Business woman	Fish	Favourite	Weekly	Mudfish	Yearly	-	Hunters	Agree	Disagree	Yes
83	Female	25	Ashanti	Trader	Beef	Fish	Daily	Red Fish	Yearly	-	Market	Agree	Disagree	Yes
84	Female	27	Grushiiu	Hairderesser	Fish	Fish	Weekly	Herrings	Too expensive					Yes
85	Male	25	Ashanti	Cold store worker	Goat	Fish	Daily	Tilapia	Monthly	Grasscutter	Market	Disagree	Disagree	Yes
86	Female	28	Ashanti	Mortar producer	Fish	Goat	Daily	Red Fish	Weekly	-	Market (fresh)	Agree	Agree	Yes
87	Female	38	Ewe	Hairderesser	Fish	Beef	Weekly	Mudfish	Don't eat
88	Male	28	Ashanti	Shoe maker	Fish	Fish	Daily	Mackerel	Monthly	Grasscutter	Market	Agree	Disagree	Yes
89	Male	29	Ashanti	Pastor	Fish	Goat	Weekly	Mackerel	Weekly	Grasscutter	Market	Disagree	Agree	Yes
90	Female	30	Ashanti	Trader	Fish	Fish	Daily	Herrings	Monthly	-	Hunters	Agree	Agree	Yes
91	Male	28	Ashanti	Trader	Fish	Fish	Daily	-	Yearly	-	Market	Agree	Disagree	Yes
92	Female	38	Frafra	Cooking Equipment seller	Bushmeat	Bushmeat	Weekly	Herrings	Daily	Grasscutter	Market	Agree	Agree	Yes
93	Female	34	Ashanti	Shoe seller	Fish	Fish	Daily	Red Fish	Don't like
94	Female	24	Ashanti	Dress maker	Fish	Fish	Daily	Mackerel	Yearly	-	Chopbar	Agree	Disagree	Yes
95	Male	18	Ashanti	Communications	Fish	Beef	Weekly	Mackerel	Monthly	Grasscutter	Market	Agree	Disagree	Yes
96	Female	38	Ashanti	Fashion	Fish	Fish	Daily	Red Fish	Don't like
97	Male	21	Brong	Communications	Fish	Goat	Daily	Red Fish	Daily	Maxwell Duiker	Chopbar	Agree	Disagree	Yes
98	Male	36	Ashanti	Gold dealer	Fish	Snails	Daily	Red Fish	Weekly	Grasscutter	Market	Disagree	Disagree	Yes
99	Female	50	Ashanti	Trader	Bushmeat	Bushmeat	Weekly	Mudfish	Weekly	-	Market	Disagree	Disagree	Yes
100	Female	27	Ashanti	Trader	Fish	Bushmeat	Daily	Tilapia	Weekly	Grasscutter	Market (fresh)	Agree	Agree	Yes
101	Female	44	Ashanti	Food seller	Fish	Fish	Daily	Tilapia	Weekly	Grasscutter	Market	Agree	Agree	Yes

## Sheet: Traders - Kumasi
1		1	2	3	4		6 / 8	9	10	11						13	14					15	16	17	18		19		20	21			22	23	24	27	28				30	31
							Rank incomes			Meat sold							Meat source												PEAK PERIOD	Sell most			Most profitable	Source bushmeat	Sell to	LOW PERIOD	Sell most			Most profitable	Source bushmeat	Sell to
Respondent	Location	Sex	Age	Education	Tribe	Farmland	1	How long	Daily income	1	2	3	4	5	6	Most profit	Fish	Livestock	Bushmeat	Most expensive (all meat)	Cheapest (all meat)	Sell Bushmeat	Most expensive	Cheapest	Peak Months	why	Low Months	why	How often	1	2		3	1	1	How often	1	2	3		1	1
1	Racecourse Market	Female	48	Middle School	Ashanti	No	Chopbar	10	500	Chicken	Goat	Sheep	Fish	Beef		Chicken	Local markets	Local markets	None	Bushmeat	Fish	No
2	Racecourse Market	Female	47	Middle School	Ashanti	No	Chopbar	10	60	Beef	Goat	Fish	Sheep	Chicken	Bushmeat	Grasscutter	Local markets	Local markets	Atwemonom	Bushmeat	Fish	Yes	Grasscutter	Giant Rat	No difference
3	Racecourse Market	Female	24	Junior School	Ashanti	No	Chopbar	7	150	Beef	Fish	Goat	Chicken			Fish	Local markets	Local markets	None	Bushmeat	Fish	No
4	Atwemonom Market	Female	54	Junior School	Ashanti	No	Chopbar	37	-	Bushmeat	Goat	Beef	Fish			Bushmeat	Local markets	Local markets	Hunters	Bushmeat	Fish	Yes	Grasscutter	Bushbuck	Dec - Feb	Post closed season	June	Rainy season, huntrs don't hunt	Every day	Grasscutter	Maxwell Duiker	Bushbuck	Grasscutter	Hunters	Chopbar customers	Every day	Grasscutter	Maxwell Duiker	Bushbuck	Bushbuck	Hunters	Chopbar customers
5	Atwemonom Market	Female	47	Middle School	Ashanti	No	Chopbar	10	-	Bushmeat	Beef	Goat	Fish	Chicken		Bushmeat	Local markets	Local markets	Hunters	Bushmeat	Fish	Yes	Grasscutter	Maxwell Duiker	No difference				Every day	Maxwell Duiker	Grasscutter	Black Duiker		Hunters	Chopbar customers

## Sheet: Atwemonom Market Survey - No
Date	Day.Month	Month	Species	Species Code	Bushbuck	B.T Porcupine	Giant Rat	Grasscutter	Maxwell Duiker	Royal Antelope	Black Duiker	Dwarf Mongoose	L.N Mongoose	Ground Squirrel	Bay Duiker	Red Flanked Duiker	Mona Monkey	Method of capture	Sex	Pregnant	Weight	Price	Price per kilo	Real Price	Locality
2011-05-30	30/5	5	Grasscutter	12	0	0	0	1	0	0	0	0	0	0	0	0	0	c	M		2.5	15	6		Essiememppon
2011-05-30	30/5	5	Grasscutter	12	0	0	0	1	0	0	0	0	0	0	0	0	0	c	F		2.5	15	6		Essiememppon
2011-05-30	30/5	5	Grasscutter	12	0	0	0	1	0	0	0	0	0	0	0	0	0	c	M		5	50	10		Essiememppon
2011-05-30	30/5	5	Grasscutter	12	0	0	0	1	0	0	0	0	0	0	0	0	0	c	F		4.5	40	8.88889		Essiememppon
2011-05-30	30/5	5	Grasscutter	12	0	0	0	1	0	0	0	0	0	0	0	0	0	c	F		2	15	7.5		Essiememppon
2011-05-30	30/5	5	Grasscutter	12	0	0	0	1	0	0	0	0	0	0	0	0	0	c	M		4.8	50	10.4167		Essiememppon
2011-05-30	30/5	5	Grasscutter	12	0	0	0	1	0	0	0	0	0	0	0	0	0	c	M		4.6	50	10.8696		Essiememppon
2011-05-30	30/5	5	Grasscutter	12	0	0	0	1	0	0	0	0	0	0	0	0	0	c	F		4	40	10		Essiememppon
2011-05-30	30/5	5	Grasscutter	12	0	0	0	1	0	0	0	0	0	0	0	0	0	c	M		4	40	10		Essiememppon
2011-05-30	30/5	5	Grasscutter	12	0	0	0	1	0	0	0	0	0	0	0	0	0	c	F		2.6	30	11.5385		Essiememppon
2011-05-30	30/5	5	Grasscutter	12	0	0	0	1	0	0	0	0	0	0	0	0	0	c	F		2.6	30	11.5385		Essiememppon
2011-05-30	30/5	5	Grasscutter	12	0	0	0	1	0	0	0	0	0	0	0	0	0	c	M		5	50	10		Essiememppon
2011-05-30	30/5	5	Bushbuck	5	1	0	0	0	0	0	0	0	0	0	0	0	0	u	F		48.5	150	3.09278		Wenchi - Bandu (Baidu, Baidi)
2011-05-30	30/5	5	Ground Squirrel	13	0	0	0	0	0	0	0	0	0	1	0	0	0	u	M		0.5	3	6		Wenchi - Bandu (Baidu, Baidi)
2011-05-30	30/5	5	Ground Squirrel	13	0	0	0	0	0	0	0	0	0	1	0	0	0	u	F		0.2	3	15		Wenchi - Bandu (Baidu, Baidi)
2011-05-30	30/5	5	Bushbuck	5	1	0	0	0	0	0	0	0	0	0	0	0	0	u	F		35	140	4		Ejura
2011-05-30	30/5	5	Giant Rat	11	0	0	1	0	0	0	0	0	0	0	0	0	0	u	M		0.5	10	20		Ejura
2011-05-30	30/5	5	Giant Rat	11	0	0	1	0	0	0	0	0	0	0	0	0	0	u	M		0.6	10	16.6667		Aduaden
2011-05-30	30/5	5	B.T Porcupine	4	0	1	0	0	0	0	0	0	0	0	0	0	0	u	F		4	30	7.5		Aduaden
2011-05-30	30/5	5	Grasscutter	12	0	0	0	1	0	0	0	0	0	0	0	0	0	u	M		6	50	8.33333		Aduaden
2011-05-30	30/5	5	Grasscutter	12	0	0	0	1	0	0	0	0	0	0	0	0	0	u	F		5	40	8		Aduaden
2011-05-30	30/5	5	Grasscutter	12	0	0	0	1	0	0	0	0	0	0	0	0	0	u	M		4	40	10		Aduaden
2011-05-30	30/5	5	Royal Antelope	24	0	0	0	0	0	1	0	0	0	0	0	0	0	u	M		2.3	15	6.52174		Aduaden
2011-05-30	30/5	5	L.N Mongoose	15	0	0	0	0	0	0	0	0	1	0	0	0	0	u	M		0.5	8	16		Aduaden
2011-05-30	30/5	5	L.N Mongoose	15	0	0	0	0	0	0	0	0	1	0	0	0	0	u	F		0.3	8	26.6667		Aduaden
2011-05-30	30/5	5	L.N Mongoose	15	0	0	0	0	0	0	0	0	1	0	0	0	0	u	F		0.5	8	16		Aduaden
2011-05-30	30/5	5	L.N Mongoose	15	0	0	0	0	0	0	0	0	1	0	0	0	0	u	F		0.4	8	20		Aduaden
2011-05-30	30/5	5	Maxwell Duiker	17	0	0	0	0	1	0	0	0	0	0	0	0	0	g	f		8	50	6.25		Buposo
2011-05-30	30/5	5	Maxwell Duiker	17	0	0	0	0	1	0	0	0	0	0	0	0	0	g	f		8.2	50	6.09756		Buposo
2011-05-30	30/5	5	Maxwell Duiker	17	0	0	0	0	1	0	0	0	0	0	0	0	0	g	m		7.8	50	6.41026		Buposo
2011-05-30	30/5	5	Maxwell Duiker	17	0	0	0	0	1	0	0	0	0	0	0	0	0	g	m		8.2	50	6.09756		Buposo
2011-05-30	30/5	5	Grasscutter	12	0	0	0	1	0	0	0	0	0	0	0	0	0	g	m		5	50	10		Samfi
2011-05-30	30/5	5	Grasscutter	12	0	0	0	1	0	0	0	0	0	0	0	0	0	g	m		5.2	50	9.61538		Samfi
2011-05-30	30/5	5	Grasscutter	12	0	0	0	1	0	0	0	0	0	0	0	0	0	g	f		4.5	45	10		Samfi
2011-05-30	30/5	5	Grasscutter	12	0	0	0	1	0	0	0	0	0	0	0	0	0	g	f		4.5	45	10		Samfi
2011-05-30	30/5	5	Grasscutter	12	0	0	0	1	0	0	0	0	0	0	0	0	0	g	m		4.2	50	11.9048		Samfi
2011-05-30	30/5	5	Grasscutter	12	0	0	0	1	0	0	0	0	0	0	0	0	0	g	m		4	50	12.5		Samfi
2011-05-30	30/5	5	Grasscutter	12	0	0	0	1	0	0	0	0	0	0	0	0	0	g	f		3.8	30	7.89474		Samfi
2011-05-30	30/5	5	Grasscutter	12	0	0	0	1	0	0	0	0	0	0	0	0	0	g	m		4.2	50	11.9048		Samfi
2011-05-30	30/5	5	Grasscutter	12	0	0	0	1	0	0	0	0	0	0	0	0	0	g	f		3.8	30	7.89474		Samfi
2011-05-30	30/5	5	Grasscutter	12	0	0	0	1	0	0	0	0	0	0	0	0	0	g	f		4.5	30	6.66667		Samfi
2011-05-30	30/5	5	Grasscutter	12	0	0	0	1	0	0	0	0	0	0	0	0	0	g	m		3.8	45	11.8421		Samfi
2011-05-30	30/5	5	Black Duiker	3	0	0	0	0	0	0	1	0	0	0	0	0	0	g	m		25	120	4.8		Mfensi
2011-05-30	30/5	5	Maxwell Duiker	17	0	0	0	0	1	0	0	0	0	0	0	0	0	g	f		7.8	50	6.41026		Mfensi
2011-05-30	30/5	5	Maxwell Duiker	17	0	0	0	0	1	0	0	0	0	0	0	0	0	g	f		8	50	6.25		Mfensi
2011-05-30	30/5	5	Grasscutter	12	0	0	0	1	0	0	0	0	0	0	0	0	0	c	f	y	5	50	10		Mfensi
2011-05-30	30/5	5	Grasscutter	12	0	0	0	1	0	0	0	0	0	0	0	0	0	c	m		2.5	30	12		Mfensi
2011-05-30	30/5	5	Grasscutter	12	0	0	0	1	0	0	0	0	0	0	0	0	0	c	f		2.6	30	11.5385		Kunsu
2011-05-30	30/5	5	Maxwell Duiker	17	0	0	0	0	1	0	0	0	0	0	0	0	0	g	m		7	50	7.14286		Kunsu
2011-05-30	30/5	5	Royal Antelope	24	0	0	0	0	0	1	0	0	0	0	0	0	0	g	f		2.5	15	6		Kunsu
2011-05-30	30/5	5	Grasscutter	12	0	0	0	1	0	0	0	0	0	0	0	0	0	c	f		4.5	30	6.66667		Kunsu
2011-05-30	30/5	5	Grasscutter	12	0	0	0	1	0	0	0	0	0	0	0	0	0	c	m		4.5	50	11.1111		Kunsu
2011-05-31	31/5	5	Maxwell Duiker	17	0	0	0	0	1	0	0	0	0	0	0	0	0	g	f		8	50	6.25		kyensease
2011-05-31	31/5	5	Bushbuck	5	1	0	0	0	0	0	0	0	0	0	0	0	0	g	f		45	200	4.44444		kyensease
2011-05-31	31/5	5	Maxwell Duiker	17	0	0	0	0	1	0	0	0	0	0	0	0	0	g	m		8	50	6.25		kyensease
2011-05-31	31/5	5	Grasscutter	12	0	0	0	1	0	0	0	0	0	0	0	0	0	c	m		5	50	10		kyensease
2011-05-31	31/5	5	Grasscutter	12	0	0	0	1	0	0	0	0	0	0	0	0	0	c	f		4.8	50	10.4167		kyensease
2011-05-31	31/5	5	Grasscutter	12	0	0	0	1	0	0	0	0	0	0	0	0	0	c	f		4.2	50	11.9048		kyensease
2011-05-31	31/5	5	Grasscutter	12	0	0	0	1	0	0	0	0	0	0	0	0	0	g	m		6	50	8.33333		Jachie
2011-05-31	31/5	5	Grasscutter	12	0	0	0	1	0	0	0	0	0	0	0	0	0	g	m		6	50	8.33333		Jachie
2011-05-31	31/5	5	Grasscutter	12	0	0	0	1	0	0	0	0	0	0	0	0	0	g	m		5.2	50	9.61538		Jachie
2011-05-31	31/5	5	Grasscutter	12	0	0	0	1	0	0	0	0	0	0	0	0	0	g	m		4.5	50	11.1111		Jachie
2011-05-31	31/5	5	Grasscutter	12	0	0	0	1	0	0	0	0	0	0	0	0	0	g	m		5.2	50	9.61538		Buposo
2011-05-31	31/5	5	Grasscutter	12	0	0	0	1	0	0	0	0	0	0	0	0	0	g	m		5.4	50	9.25926		Buposo
2011-05-31	31/5	5	Grasscutter	12	0	0	0	1	0	0	0	0	0	0	0	0	0	g	m		5.5	50	9.09091		Buposo
2011-05-31	31/5	5	Grasscutter	12	0	0	0	1	0	0	0	0	0	0	0	0	0	g	m		4	40	10		Buposo
2011-05-31	31/5	5	Grasscutter	12	0	0	0	1	0	0	0	0	0	0	0	0	0	g	m		4.5	40	8.88889		Buposo
2011-05-31	31/5	5	Grasscutter	12	0	0	0	1	0	0	0	0	0	0	0	0	0	g	f		4	40	10		Kuntenase
2011-05-31	31/5	5	Grasscutter	12	0	0	0	1	0	0	0	0	0	0	0	0	0	c	f		3.5	40	11.4286		Kuntenase
2011-05-31	31/5	5	Grasscutter	12	0	0	0	1	0	0	0	0	0	0	0	0	0	c	m		5	50	10		Kuntenase
2011-05-31	31/5	5	Grasscutter	12	0	0	0	1	0	0	0	0	0	0	0	0	0	c	m		5	50	10		Kuntenase
2011-05-31	31/5	5	Grasscutter	12	0	0	0	1	0	0	0	0	0	0	0	0	0	c	f		2.5	30	12		Kuntenase
2011-05-31	31/5	5	Grasscutter	12	0	0	0	1	0	0	0	0	0	0	0	0	0	c	f		2.6	30	11.5385		Kuntenase
2011-05-31	31/5	5	Grasscutter	12	0	0	0	1	0	0	0	0	0	0	0	0	0	c	f	y	4	30	7.5		Kuntenase
2011-05-31	31/5	5	Grasscutter	12	0	0	0	1	0	0	0	0	0	0	0	0	0	c	m		3.5	30	8.57143		Kuntenase
2011-05-31	31/5	5	Grasscutter	12	0	0	0	1	0	0	0	0	0	0	0	0	0	c	m		4.2	40	9.52381		Kuntenase
2011-05-31	31/5	5	Grasscutter	12	0	0	0	1	0	0	0	0	0	0	0	0	0	c	m		5	50	10		Kuntenase
2011-05-31	31/5	5	Giant Rat	11	0	0	1	0	0	0	0	0	0	0	0	0	0	c	m		1	15	15		Kuntenase
2011-05-31	31/5	5	Giant Rat	11	0	0	1	0	0	0	0	0	0	0	0	0	0	c	m		1	15	15		Kuntenase
2011-05-31	31/5	5	Mona Monkey	18	0	0	0	0	0	0	0	0	0	0	0	0	1	g	m		2.5	15	6		Kuntenase
2011-05-31	31/5	5	Bushbuck	5	1	0	0	0	0	0	0	0	0	0	0	0	0	g	m		60	200	3.33333		Apatrapa
2011-05-31	31/5	5	B.T Porcupine	4	0	1	0	0	0	0	0	0	0	0	0	0	0	g	m		3.5	30	8.57143		Apatrapa
2011-05-31	31/5	5	Grasscutter	12	0	0	0	1	0	0	0	0	0	0	0	0	0	g	m		6.5	50	7.69231		Anyinamso
2011-05-31	31/5	5	Grasscutter	12	0	0	0	1	0	0	0	0	0	0	0	0	0	g	m		5.5	50	9.09091		Duayaw- Nkwanta
2011-05-31	31/5	5	Grasscutter	12	0	0	0	1	0	0	0	0	0	0	0	0	0	g	m		5.2	50	9.61538		Duayaw- Nkwanta
2011-05-31	31/5	5	Grasscutter	12	0	0	0	1	0	0	0	0	0	0	0	0	0	g	m		4.5	50	11.1111		Duayaw- Nkwanta
2011-05-31	31/5	5	Grasscutter	12	0	0	0	1	0	0	0	0	0	0	0	0	0	g	m		6	50	8.33333		Duayaw- Nkwanta
2011-05-31	31/5	5	Grasscutter	12	0	0	0	1	0	0	0	0	0	0	0	0	0	g	f		4	40	10		Duayaw- Nkwanta
2011-05-31	31/5	5	Grasscutter	12	0	0	0	1	0	0	0	0	0	0	0	0	0	g	f		4.2	40	9.52381		Duayaw- Nkwanta
2011-05-31	31/5	5	Grasscutter	12	0	0	0	1	0	0	0	0	0	0	0	0	0	g	f		3.8	40	10.5263		Duayaw- Nkwanta
2011-05-31	31/5	5	Grasscutter	12	0	0	0	1	0	0	0	0	0	0	0	0	0	g	m		5	50	10		Duayaw- Nkwanta
2011-05-31	31/5	5	Grasscutter	12	0	0	0	1	0	0	0	0	0	0	0	0	0	g	m		5	50	10		Duayaw- Nkwanta
2011-05-31	31/5	5	Grasscutter	12	0	0	0	1	0	0	0	0	0	0	0	0	0	g	f		4	40	10		Duayaw- Nkwanta
2011-05-31	31/5	5	Grasscutter	12	0	0	0	1	0	0	0	0	0	0	0	0	0	g	f		3.5	40	11.4286		Duayaw- Nkwanta
2011-05-31	31/5	5	Grasscutter	12	0	0	0	1	0	0	0	0	0	0	0	0	0	g	f		2.8	30	10.7143		Duayaw- Nkwanta
2011-05-31	31/5	5	Grasscutter	12	0	0	0	1	0	0	0	0	0	0	0	0	0	g	f		3.5	30	8.57143		Duayaw- Nkwanta
2011-05-31	31/5	5	Grasscutter	12	0	0	0	1	0	0	0	0	0	0	0	0	0	g	m		3.8	40	10.5263		Duayaw- Nkwanta
2011-05-31	31/5	5	Grasscutter	12	0	0	0	1	0	0	0	0	0	0	0	0	0	g	m		3.5	40	11.4286		Duayaw- Nkwanta
2011-05-31	31/5	5	Maxwell Duiker	17	0	0	0	0	1	0	0	0	0	0	0	0	0	g	f		8.5	50	5.88235		Duayaw- Nkwanta
2011-05-31	31/5	5	Maxwell Duiker	17	0	0	0	0	1	0	0	0	0	0	0	0	0	g			8.5	50	5.88235		Duayaw- Nkwanta
2011-05-31	31/5	5	Giant Rat	11	0	0	1	0	0	0	0	0	0	0	0	0	0	c	m		1	10	10		Duayaw- Nkwanta
2011-05-31	31/5	5	Giant Rat	11	0	0	1	0	0	0	0	0	0	0	0	0	0	c	f		1	10	10		Duayaw- Nkwanta
2011-05-31	31/5	5	Giant Rat	11	0	0	1	0	0	0	0	0	0	0	0	0	0	c	m		1	10	10		Duayaw- Nkwanta
2011-05-31	31/5	5	Giant Rat	11	0	0	1	0	0	0	0	0	0	0	0	0	0	c	f		0.5	10	20		Duayaw- Nkwanta
2011-05-31	31/5	5	Giant Rat	11	0	0	1	0	0	0	0	0	0	0	0	0	0	c	m		0.5	10	20		Duayaw- Nkwanta
2011-05-31	31/5	5	Giant Rat	11	0	0	1	0	0	0	0	0	0	0	0	0	0	c	m		0.6	10	16.6667		Duayaw- Nkwanta
2011-05-31	31/5	5	Giant Rat	11	0	0	1	0	0	0	0	0	0	0	0	0	0	c	f		0.5	10	20		Duayaw- Nkwanta
2011-05-31	31/5	5	Giant Rat	11	0	0	1	0	0	0	0	0	0	0	0	0	0	c	f		0.5	10	20		Duayaw- Nkwanta
2011-05-31	31/5	5	Giant Rat	11	0	0	1	0	0	0	0	0	0	0	0	0	0	c	m		1	10	10		Duayaw- Nkwanta
2011-05-31	31/5	5	Giant Rat	11	0	0	1	0	0	0	0	0	0	0	0	0	0	c	m		0.8	10	12.5		Duayaw- Nkwanta
2011-05-31	31/5	5	Giant Rat	11	0	0	1	0	0	0	0	0	0	0	0	0	0	c	m		0.8	10	12.5		Duayaw- Nkwanta
2011-05-31	31/5	5	Giant Rat	11	0	0	1	0	0	0	0	0	0	0	0	0	0	c	f		0.4	7	17.5		Duayaw- Nkwanta
2011-05-31	31/5	5	L.N Mongoose	15	0	0	0	0	0	0	0	0	1	0	0	0	0	c	f		0.5	8	16		Duayaw- Nkwanta
2011-05-31	31/5	5	Ground Squirrel	13	0	0	0	0	0	0	0	0	0	1	0	0	0	c	m		0.8	8	10		Duayaw- Nkwanta
2011-05-31	31/5	5	Bushbuck	5	1	0	0	0	0	0	0	0	0	0	0	0	0	g	m		50	150	3		Nkroansa
2011-05-31	31/5	5	Bushbuck	5	1	0	0	0	0	0	0	0	0	0	0	0	0	g	f		45	150	3.33333		Nkroansa
2011-05-31	31/5	5	Red Flanked Duiker	22	0	0	0	0	0	0	0	0	0	0	0	1	0	g	m		9	50	5.55556		Brem
2011-05-31	31/5	5	Grasscutter	12	0	0	0	1	0	0	0	0	0	0	0	0	0	c	f		3	40	13.3333		Nwenso
2011-05-31	31/5	5	Grasscutter	12	0	0	0	1	0	0	0	0	0	0	0	0	0	c	m		5	50	10		Nwenso
2011-05-31	31/5	5	Grasscutter	12	0	0	0	1	0	0	0	0	0	0	0	0	0	c	m		3	40	13.3333		Nwenso
2011-05-31	31/5	5	Grasscutter	12	0	0	0	1	0	0	0	0	0	0	0	0	0	c	m		3	40	13.3333		Nwenso
2011-05-31	31/5	5	Giant Rat	11	0	0	1	0	0	0	0	0	0	0	0	0	0	c	m		1	10	10		Nwenso
2011-06-01	1/6	6	Bushbuck	5	1	0	0	0	0	0	0	0	0	0	0	0	0	g	m		36	200	5.55556		Ahemkro
2011-06-01	1/6	6	Bushbuck	5	1	0	0	0	0	0	0	0	0	0	0	0	0	g	m		56.5	250	4.42478		Ahemkro
2001-06-01	1/6	6	Bushbuck	5	1	0	0	0	0	0	0	0	0	0	0	0	0	g	m		40	200	5		Ahemkro
2011-06-01	1/6	6	Maxwell Duiker	17	0	0	0	0	1	0	0	0	0	0	0	0	0	g	f		7	50	7.14286		Ahemkro
2011-06-01	1/6	6	Grasscutter	12	0	0	0	1	0	0	0	0	0	0	0	0	0	g	m		5	50	10		Ahemkro
2011-06-01	1/6	6	Grasscutter	12	0	0	0	1	0	0	0	0	0	0	0	0	0	g	f		3	30	10		Ahemkro
2011-06-01	1/6	6	Grasscutter	12	0	0	0	1	0	0	0	0	0	0	0	0	0	c	m		4.5	45	10		Ahemkro
2001-06-01	1/6	6	Grasscutter	12	0	0	0	1	0	0	0	0	0	0	0	0	0	c	m		0.6	6	10		Ahemkro
2011-06-01	1/6	6	Grasscutter	12	0	0	0	1	0	0	0	0	0	0	0	0	0	c	m		5.6	50	8.92857		Ahemkro
2011-06-01	1/6	6	Grasscutter	12	0	0	0	1	0	0	0	0	0	0	0	0	0	c	m		4.6	50	10.8696		Ahemkro
2011-06-01	1/6	6	Grasscutter	12	0	0	0	1	0	0	0	0	0	0	0	0	0	c	m		6.2	50	8.06452		Ahemkro
2011-06-01	1/6	6	Grasscutter	12	0	0	0	1	0	0	0	0	0	0	0	0	0	c	f		3	40	13.3333		Ahemkro
2001-06-01	1/6	6	Grasscutter	12	0	0	0	1	0	0	0	0	0	0	0	0	0	c	m		4.2	50	11.9048		Ahemkro
2011-06-01	1/6	6	Ground Squirrel	13	0	0	0	0	0	0	0	0	0	1	0	0	0	c	f		0.5	5	10		Ahemkro
2011-06-01	1/6	6	Bushbuck	5	1	0	0	0	0	0	0	0	0	0	0	0	0	g	m		36.8	150	4.07609		Ejisu
2011-06-01	1/6	6	Maxwell Duiker	17	0	0	0	0	1	0	0	0	0	0	0	0	0	g	f		7.5	50	6.66667		Ejisu
2001-06-01	1/6	6	Grasscutter	12	0	0	0	1	0	0	0	0	0	0	0	0	0	g	m		7.5	50	6.66667		Ejisu
2011-06-01	1/6	6	Grasscutter	12	0	0	0	1	0	0	0	0	0	0	0	0	0	g	f		0.6	3	5		Ejisu
2011-06-01	1/6	6	Grasscutter	12	0	0	0	1	0	0	0	0	0	0	0	0	0	g	m		7.6	50	6.57895		Asuoso
2011-06-01	1/6	6	Grasscutter	12	0	0	0	1	0	0	0	0	0	0	0	0	0	g	m		6	50	8.33333		Asuoso
2011-06-01	1/6	6	Grasscutter	12	0	0	0	1	0	0	0	0	0	0	0	0	0	g	m		7	50	7.14286		Asuoso
2001-06-01	1/6	6	Giant Rat	11	0	0	1	0	0	0	0	0	0	0	0	0	0	c	m		0.7	6	8.57143		Asuoso
2011-06-01	1/6	6	Grasscutter	12	0	0	0	1	0	0	0	0	0	0	0	0	0	c	m		4	50	12.5		Asuoso
2011-06-01	1/6	6	Grasscutter	12	0	0	0	1	0	0	0	0	0	0	0	0	0	c	m		4	50	12.5		Asuoso
2011-06-01	1/6	6	Grasscutter	12	0	0	0	1	0	0	0	0	0	0	0	0	0	c	f		3.9	40	10.2564		Asuoso
2011-06-01	1/6	6	Grasscutter	12	0	0	0	1	0	0	0	0	0	0	0	0	0	c	f		3	40	13.3333		Asuoso
2001-06-01	1/6	6	Grasscutter	12	0	0	0	1	0	0	0	0	0	0	0	0	0	c	m		7	50	7.14286		Asuoso
2011-06-01	1/6	6	Grasscutter	12	0	0	0	1	0	0	0	0	0	0	0	0	0	c	f		3.9	40	10.2564		Asuoso
2011-06-01	1/6	6	Grasscutter	12	0	0	0	1	0	0	0	0	0	0	0	0	0	c	f		3.5	40	11.4286		Asuoso
2011-06-01	1/6	6	Dwarf Mongoose	7	0	0	0	0	0	0	0	1	0	0	0	0	0	c	f		3.5	8	2.28571		Asuoso
2001-06-01	1/6	6	Bushbuck	5	1	0	0	0	0	0	0	0	0	0	0	0	0	c	m		50	200	4		Asuoso
2011-06-01	1/6	6	Grasscutter	12	0	0	0	1	0	0	0	0	0	0	0	0	0	g	m		5.5	50	9.09091		Kunsu-Dotiem
2011-06-01	1/6	6	Maxwell Duiker	17	0	0	0	0	1	0	0	0	0	0	0	0	0	g	m		8	50	6.25		Kunsu-Dotiem
2011-06-01	1/6	6	Maxwell Duiker	17	0	0	0	0	1	0	0	0	0	0	0	0	0	g	f		7	50	7.14286		Kunsu-Dotiem
2011-06-01	1/6	6	Royal Antelope	24	0	0	0	0	0	1	0	0	0	0	0	0	0	g	m		2	15	7.5		Barekase
2001-06-01	1/6	6	Giant Rat	11	0	0	1	0	0	0	0	0	0	0	0	0	0	c	m		0.6	6	10		Sokoban
2011-06-01	1/6	6	Giant Rat	11	0	0	1	0	0	0	0	0	0	0	0	0	0	c	f		0.5	6	12		Sokoban
2011-06-01	1/6	6	Giant Rat	11	0	0	1	0	0	0	0	0	0	0	0	0	0	c	f		0.4	6	15		Sokoban
2011-06-01	1/6	6	Grasscutter	12	0	0	0	1	0	0	0	0	0	0	0	0	0	g	m		6.5	50	7.69231		Sokoban
2011-06-01	1/6	6	Grasscutter	12	0	0	0	1	0	0	0	0	0	0	0	0	0	g	m		7.8	50	6.41026		Mampong
2001-06-01	1/6	6	Grasscutter	12	0	0	0	1	0	0	0	0	0	0	0	0	0	g	m		6	50	8.33333		Mampong
2011-06-01	1/6	6	Grasscutter	12	0	0	0	1	0	0	0	0	0	0	0	0	0	g	m		5.8	50	8.62069		Mampong
2011-06-01	1/6	6	Grasscutter	12	0	0	0	1	0	0	0	0	0	0	0	0	0	g	m		5	50	10		Mampong
2011-06-01	1/6	6	Grasscutter	12	0	0	0	1	0	0	0	0	0	0	0	0	0	g	f		4.2	30	7.14286		Mampong
2001-06-01	1/6	6	Grasscutter	12	0	0	0	1	0	0	0	0	0	0	0	0	0	g	f		4.3	30	6.97674		Mampong
2011-06-01	1/6	6	Grasscutter	12	0	0	0	1	0	0	0	0	0	0	0	0	0	g	m		4	50	12.5		Mampong
2011-06-01	1/6	6	Grasscutter	12	0	0	0	1	0	0	0	0	0	0	0	0	0	g	m		4.8	50	10.4167		Mampong
2011-06-01	1/6	6	Grasscutter	12	0	0	0	1	0	0	0	0	0	0	0	0	0	g	m		5.2	50	9.61538		Mampong
2011-06-01	1/6	6	Ground Squirrel	13	0	0	0	0	0	0	0	0	0	1	0	0	0	g	f		0.5	6	12		Mampong
2001-06-01	1/6	6	Ground Squirrel	13	0	0	0	0	0	0	0	0	0	1	0	0	0	g	f		0.5	6	12		Mampong
2011-06-01	1/6	6	Grasscutter	12	0	0	0	1	0	0	0	0	0	0	0	0	0	g	m		6	50	8.33333		Hiakase
2011-06-01	1/6	6	Grasscutter	12	0	0	0	1	0	0	0	0	0	0	0	0	0	g	m		0.8	6	7.5		Mampong
2011-06-01	1/6	6	Grasscutter	12	0	0	0	1	0	0	0	0	0	0	0	0	0	g	f		0.8	6	7.5		Mampong
2011-06-02	2/6	6	Bushbuck	5	1	0	0	0	0	0	0	0	0	0	0	0	0	g	m		32.8	150	4.57317		Sabronum
2011-06-02	2/6	6	Black Duiker	3	0	0	0	0	0	0	1	0	0	0	0	0	0	g	m		25.5	120	4.70588		Sabronum
2011-06-02	2/6	6	Grasscutter	12	0	0	0	1	0	0	0	0	0	0	0	0	0	c	m		5	50	10		Sekydumase
2011-06-02	2/6	6	Grasscutter	12	0	0	0	1	0	0	0	0	0	0	0	0	0	c	f		3.5	30	8.57143		Sekydumase
2011-06-02	2/6	6	Grasscutter	12	0	0	0	1	0	0	0	0	0	0	0	0	0	c	f		4.2	30	7.14286		Sekydumase
2011-06-02	2/6	6	Grasscutter	12	0	0	0	1	0	0	0	0	0	0	0	0	0	c	m		6.5	50	7.69231		Sekydumase
2011-06-02	2/6	6	Grasscutter	12	0	0	0	1	0	0	0	0	0	0	0	0	0	c	f	y	6.5	50	7.69231		Sekydumase
2011-06-02	2/6	6	Grasscutter	12	0	0	0	1	0	0	0	0	0	0	0	0	0	c	m		5	50	10		Sekydumase
2011-06-02	2/6	6	Grasscutter	12	0	0	0	1	0	0	0	0	0	0	0	0	0	c	m		7.5	50	6.66667		Sekydumase
2011-06-02	2/6	6	Grasscutter	12	0	0	0	1	0	0	0	0	0	0	0	0	0	c	m		4.3	50	11.6279		Sekydumase
2011-06-02	2/6	6	Grasscutter	12	0	0	0	1	0	0	0	0	0	0	0	0	0	c	f	y	6.2	50	8.06452		Sekydumase
2011-06-02	2/6	6	Grasscutter	12	0	0	0	1	0	0	0	0	0	0	0	0	0	c	m		5.8	50	8.62069		Sekydumase
2011-06-02	2/6	6	Grasscutter	12	0	0	0	1	0	0	0	0	0	0	0	0	0	c	f		5	30	6		Sekydumase
2011-06-02	2/6	6	Grasscutter	12	0	0	0	1	0	0	0	0	0	0	0	0	0	c	f		4	30	7.5		Sekydumase
2011-06-02	2/6	6	Grasscutter	12	0	0	0	1	0	0	0	0	0	0	0	0	0	c	f		3	20	6.66667		Sekydumase
2011-06-02	2/6	6	Grasscutter	12	0	0	0	1	0	0	0	0	0	0	0	0	0	c	m		6	50	8.33333		Sekydumase
2011-06-02	2/6	6	Grasscutter	12	0	0	0	1	0	0	0	0	0	0	0	0	0	g	m		6	50	8.33333		Sekydumase
2011-06-02	2/6	6	Grasscutter	12	0	0	0	1	0	0	0	0	0	0	0	0	0	g	f		5	50	10		Sekydumase
2011-06-02	2/6	6	Grasscutter	12	0	0	0	1	0	0	0	0	0	0	0	0	0	g	m		6.5	50	7.69231		Sekydumase
2011-06-02	2/6	6	Grasscutter	12	0	0	0	1	0	0	0	0	0	0	0	0	0	g	f	y	5	30	6		Sekydumase
2011-06-02	2/6	6	Grasscutter	12	0	0	0	1	0	0	0	0	0	0	0	0	0	g	f		4.5	30	6.66667		Sekydumase
2011-06-02	2/6	6	Grasscutter	12	0	0	0	1	0	0	0	0	0	0	0	0	0	g	m		6.5	50	7.69231		Sekydumase
2011-06-02	2/6	6	Grasscutter	12	0	0	0	1	0	0	0	0	0	0	0	0	0	g	m		5	50	10		Sekydumase
2011-06-02	2/6	6	Grasscutter	12	0	0	0	1	0	0	0	0	0	0	0	0	0	g	m		5.8	50	8.62069		Sekydumase
2011-06-02	2/6	6	Ground Squirrel	13	0	0	0	0	0	0	0	0	0	1	0	0	0	c	m		0.5	6	12		Kunsu-Wiaso
2011-06-02	2/6	6	Giant Rat	11	0	0	1	0	0	0	0	0	0	0	0	0	0	c	f		0.6	6	10		Kunsu-Wiaso
2011-06-02	2/6	6	Grasscutter	12	0	0	0	1	0	0	0	0	0	0	0	0	0	c	m		6.2	50	8.06452		Kunsu-Wiaso
2011-06-02	2/6	6	Grasscutter	12	0	0	0	1	0	0	0	0	0	0	0	0	0	c	m		2.5	6	2.4		Kunsu-Wiaso
2011-06-02	2/6	6	Giant Rat	11	0	0	1	0	0	0	0	0	0	0	0	0	0	c	m		2.5	6	2.4		Kunsu-Wiaso
2011-06-02	2/6	6	Giant Rat	11	0	0	1	0	0	0	0	0	0	0	0	0	0	c	m		1.5	6	4		Aprade
2011-06-02	2/6	6	Grasscutter	12	0	0	0	1	0	0	0	0	0	0	0	0	0	c	f	y	6.5	30	4.61538		Aprade
2011-06-02	2/6	6	Grasscutter	12	0	0	0	1	0	0	0	0	0	0	0	0	0	c	f	y	5.8	30	5.17241		Aprade
2011-06-02	2/6	6	Grasscutter	12	0	0	0	1	0	0	0	0	0	0	0	0	0	c	m		8	50	6.25		Aprade
2011-06-02	2/6	6	Grasscutter	12	0	0	0	1	0	0	0	0	0	0	0	0	0	g	m		6	50	8.33333		Jachie
2011-06-02	2/6	6	Grasscutter	12	0	0	0	1	0	0	0	0	0	0	0	0	0	g	m		8	50	6.25		Jachie
2011-06-02	2/6	6	Grasscutter	12	0	0	0	1	0	0	0	0	0	0	0	0	0	g	f	y	5.5	40	7.27273		Jachie
2011-06-02	2/6	6	Grasscutter	12	0	0	0	1	0	0	0	0	0	0	0	0	0	g	f		5	30	6		Jachie
2011-06-02	2/6	6	Grasscutter	12	0	0	0	1	0	0	0	0	0	0	0	0	0	g	f		5	30	6		Praso-Nkronsa
2011-06-02	2/6	6	Grasscutter	12	0	0	0	1	0	0	0	0	0	0	0	0	0	g	m		5.5	50	9.09091		Bepoase
2011-06-02	2/6	6	Grasscutter	12	0	0	0	1	0	0	0	0	0	0	0	0	0	g	f		4	30	7.5		Bepoase
2011-06-03	3/6	6	B.T Porcupine	4	0	1	0	0	0	0	0	0	0	0	0	0	0	g	m		4	30	7.5		Essiumimpong
2011-06-03	3/6	6	Grasscutter	12	0	0	0	1	0	0	0	0	0	0	0	0	0	g	m		3	30	10		Essiumimpong
2011-06-03	3/6	6	Giant Rat	11	0	0	1	0	0	0	0	0	0	0	0	0	0	c	f		2	8	4		Essiumimpong
2011-06-03	3/6	6	Grasscutter	12	0	0	0	1	0	0	0	0	0	0	0	0	0	c	m		6.5	50	7.69231		Essiumimpong
2011-06-03	3/6	6	Grasscutter	12	0	0	0	1	0	0	0	0	0	0	0	0	0	c	m		6.5	50	7.69231		Essiumimpong
2011-06-03	3/6	6	Grasscutter	12	0	0	0	1	0	0	0	0	0	0	0	0	0	c	m		3	30	10		Essiumimpong
2011-06-03	3/6	6	Grasscutter	12	0	0	0	1	0	0	0	0	0	0	0	0	0	c	f		3	30	10		Essiumimpong
2011-06-03	3/6	6	Bushbuck	5	1	0	0	0	0	0	0	0	0	0	0	0	0	g	f		42.5	150	3.52941		Kwaman
2011-06-03	3/6	6	Bushbuck	5	1	0	0	0	0	0	0	0	0	0	0	0	0	g	f		20.5	100	4.87805		Kwaman
2011-06-03	3/6	6	Grasscutter	12	0	0	0	1	0	0	0	0	0	0	0	0	0	g	f		3.5	30	8.57143		Kwaman
2011-06-03	3/6	6	Grasscutter	12	0	0	0	1	0	0	0	0	0	0	0	0	0	g	f		4.5	30	6.66667		Kwaman
2011-06-03	3/6	6	Grasscutter	12	0	0	0	1	0	0	0	0	0	0	0	0	0	g	m		5	50	10		Kwaman
2011-06-03	3/6	6	Grasscutter	12	0	0	0	1	0	0	0	0	0	0	0	0	0	g	f		3	30	10		Kwaman
2011-06-03	3/6	6	Ground Squirrel	13	0	0	0	0	0	0	0	0	0	1	0	0	0	c	m		2	8	4		Kwaman
2011-06-03	3/6	6	Ground Squirrel	13	0	0	0	0	0	0	0	0	0	1	0	0	0	g	f		2	8	4		Kwaman
2011-06-03	3/6	6	Bushbuck	5	1	0	0	0	0	0	0	0	0	0	0	0	0	g	f		45.6	250	5.48246		Kwaman
2011-06-03	3/6	6	Bushbuck	5	1	0	0	0	0	0	0	0	0	0	0	0	0	g	f		48	250	5.20833		Kwaman
2011-06-03	3/6	6	Bushbuck	5	1	0	0	0	0	0	0	0	0	0	0	0	0	g	f		50.8	250	4.92126		Kwaman
2011-06-03	3/6	6	Black Duiker	3	0	0	0	0	0	0	1	0	0	0	0	0	0	g	m		26.5	120	4.5283		Kwaman
2011-06-03	3/6	6	Grasscutter	12	0	0	0	1	0	0	0	0	0	0	0	0	0	c	m		6	50	8.33333		Kwaman
2011-06-03	3/6	6	Grasscutter	12	0	0	0	1	0	0	0	0	0	0	0	0	0	c	m		6	50	8.33333		Kwaman
2011-06-03	3/6	6	Grasscutter	12	0	0	0	1	0	0	0	0	0	0	0	0	0	c	f		4.2	30	7.14286		Kwaman
2011-06-03	3/6	6	Grasscutter	12	0	0	0	1	0	0	0	0	0	0	0	0	0	c	f		5.6	30	5.35714		Kwaman
2011-06-03	3/6	6	Grasscutter	12	0	0	0	1	0	0	0	0	0	0	0	0	0	c	f		4.2	30	7.14286		Kwaman
2011-06-03	3/6	6	Grasscutter	12	0	0	0	1	0	0	0	0	0	0	0	0	0	c	m		2.5	15	6		Kwaman
2011-06-03	3/6	6	Bushbuck	12	1	0	0	0	0	0	0	0	0	0	0	0	0	c	m		65	250	3.84615		Kunsu
2011-06-03	3/6	6	Maxwell Duiker	17	0	0	0	0	1	0	0	0	0	0	0	0	0	c	m		8	50	6.25		Kuntenase
2011-06-03	3/6	6	Maxwell Duiker	17	0	0	0	0	1	0	0	0	0	0	0	0	0	c	f		9	50	5.55556		Pease
2011-06-03	3/6	6	Grasscutter	12	0	0	0	1	0	0	0	0	0	0	0	0	0	c	m		7	50	7.14286		Pease
2011-06-03	3/6	6	Grasscutter	12	0	0	0	1	0	0	0	0	0	0	0	0	0	c	m		7.2	50	6.94444		Pease
2011-06-03	3/6	6	Grasscutter	12	0	0	0	1	0	0	0	0	0	0	0	0	0	c	m		6.2	50	8.06452		Pease
2011-06-03	3/6	6	Grasscutter	12	0	0	0	1	0	0	0	0	0	0	0	0	0	c	m		6	50	8.33333		Pease
2011-06-03	3/6	6	Grasscutter	12	0	0	0	1	0	0	0	0	0	0	0	0	0	c	f		4	30	7.5		Akomadan-Afrancho
2011-06-03	3/6	6	Grasscutter	12	0	0	0	1	0	0	0	0	0	0	0	0	0	c	f		4	30	7.5		Akomadan-Afrancho
2011-06-03	3/6	6	Grasscutter	12	0	0	0	1	0	0	0	0	0	0	0	0	0	c	f		5.2	30	5.76923		Akomadan-Afrancho
2011-06-03	3/6	6	Grasscutter	12	0	0	0	1	0	0	0	0	0	0	0	0	0	c	f	y	5.2	30	5.76923		Akomadan-Afrancho
2011-06-03	3/6	6	Grasscutter	12	0	0	0	1	0	0	0	0	0	0	0	0	0	c	f		5	30	6		Akomadan-Afrancho
2011-06-03	3/6	6	Grasscutter	12	0	0	0	1	0	0	0	0	0	0	0	0	0	c	f		5.2	30	5.76923		Akomadan-Afrancho
2011-06-03	3/6	6	Grasscutter	12	0	0	0	1	0	0	0	0	0	0	0	0	0	c	f	y	5.5	30	5.45455		Akomadan-Afrancho
2011-06-03	3/6	6	Grasscutter	12	0	0	0	1	0	0	0	0	0	0	0	0	0	c	f	y	6	30	5		Akomadan-Afrancho
2011-06-03	3/6	6	Grasscutter	12	0	0	0	1	0	0	0	0	0	0	0	0	0	c	f		5	30	6		Akomadan-Afrancho
2011-06-03	3/6	6	Grasscutter	12	0	0	0	1	0	0	0	0	0	0	0	0	0	c	f		4	30	7.5		Akomadan-Afrancho
2011-06-03	3/6	6	B.T Porcupine	4	0	1	0	0	0	0	0	0	0	0	0	0	0	c	f	y	6	30	5		Akomadan-Afrancho
2011-06-03	3/6	6	B.T Porcupine	4	0	1	0	0	0	0	0	0	0	0	0	0	0	c	f		5	30	6		Akomadan-Afrancho
2011-06-03	3/6	6	B.T Porcupine	4	0	1	0	0	0	0	0	0	0	0	0	0	0	c	f		5	30	6		Akomadan-Afrancho
2011-06-03	3/6	6	B.T Porcupine	4	0	1	0	0	0	0	0	0	0	0	0	0	0	c	m		5.5	50	9.09091		Akomadan-Afrancho
2011-06-03	3/6	6	B.T Porcupine	4	0	1	0	0	0	0	0	0	0	0	0	0	0	c	m		5.5	50	9.09091		Akomadan-Afrancho
2011-06-03	3/6	6	B.T Porcupine	4	0	1	0	0	0	0	0	0	0	0	0	0	0	c	m		5.4	50	9.25926		Akomadan-Afrancho
2011-06-03	3/6	6	B.T Porcupine	4	0	1	0	0	0	0	0	0	0	0	0	0	0	c	m		5.6	50	8.92857		Akomadan-Afrancho
2011-06-03	3/6	6	B.T Porcupine	4	0	1	0	0	0	0	0	0	0	0	0	0	0	c	m		5.2	50	9.61538		Akomadan-Afrancho
2011-06-03	3/6	6	Royal Antelope	24	0	0	0	0	0	1	0	0	0	0	0	0	0	c	m		3	15	5		Akomadan-Afrancho
2011-06-03	3/6	6	Grasscutter	12	0	0	0	1	0	0	0	0	0	0	0	0	0	c	m		6	50	8.33333		Akomadan-Afrancho
2011-06-03	3/6	6	Grasscutter	12	0	0	0	1	0	0	0	0	0	0	0	0	0	c	m		6	50	8.33333		Akomadan-Afrancho
2011-06-03	3/6	6	Bay Duiker	2	0	0	0	0	0	0	0	0	0	0	1	0	0	g	f		14	100	7.14286		Akomadan-Afrancho
2011-06-03	3/6	6	Giant Rat	11	0	0	1	0	0	0	0	0	0	0	0	0	0	c	m		2	6	3		Akomadan-Afrancho
2011-06-03	3/6	6	Giant Rat	11	0	0	1	0	0	0	0	0	0	0	0	0	0	c	m		2.5	8	3.2		Akomadan-Afrancho
2011-06-03	3/6	6	Giant Rat	11	0	0	1	0	0	0	0	0	0	0	0	0	0	c	f		3	6	2		Akomadan-Afrancho
2011-06-03	3/6	6	Giant Rat	11	0	0	1	0	0	0	0	0	0	0	0	0	0	c	m		2.5	8	3.2		Akomadan-Afrancho
2011-06-03	3/6	6	Giant Rat	11	0	0	1	0	0	0	0	0	0	0	0	0	0	c	m		2.4	8	3.33333		Akomadan-Afrancho
2011-06-03	3/6	6	Giant Rat	11	0	0	1	0	0	0	0	0	0	0	0	0	0	c	f		2.2	6	2.72727		Akomadan-Afrancho
2011-06-03	3/6	6	Giant Rat	11	0	0	1	0	0	0	0	0	0	0	0	0	0	c	f		3	6	2		Akomadan-Afrancho
2011-06-03	3/6	6	Giant Rat	11	0	0	1	0	0	0	0	0	0	0	0	0	0	c	m		3	6	2		Akomadan-Afrancho
2011-06-03	3/6	6	Ground Squirrel	13	0	0	0	0	0	0	0	0	0	1	0	0	0	c	f		2.2	6	2.72727		Akomadan-Afrancho
2011-06-03	3/6	6	Ground Squirrel	13	0	0	0	0	0	0	0	0	0	1	0	0	0	c	f		2.5	8	3.2		Akomadan-Afrancho
2011-06-03	3/6	6	Ground Squirrel	13	0	0	0	0	0	0	0	0	0	1	0	0	0	c	m		2.4	8	3.33333		Akomadan-Afrancho
2011-06-03	3/6	6	Ground Squirrel	13	0	0	0	0	0	0	0	0	0	1	0	0	0	c	m		2	6	3		Akomadan-Afrancho
2011-06-03	3/6	6	Ground Squirrel	13	0	0	0	0	0	0	0	0	0	1	0	0	0	c	m		2	6	3		Akomadan-Afrancho
2011-06-03	3/6	6	Ground Squirrel	13	0	0	0	0	0	0	0	0	0	1	0	0	0	c	m		2.2	6	2.72727		Akomadan-Afrancho
2011-06-03	3/6	6	Ground Squirrel	13	0	0	0	0	0	0	0	0	0	1	0	0	0	c	f		2.4	6	2.5		Akomadan-Afrancho
2011-06-03	3/6	6	Ground Squirrel	13	0	0	0	0	0	0	0	0	0	1	0	0	0	c	f		2	6	3		Akomadan-Afrancho
2011-06-03	3/6	6	Grasscutter	12	0	0	0	1	0	0	0	0	0	0	0	0	0	g	m		5.5	50	9.09091		Akomadan-Afrancho
2011-06-03	3/6	6	Grasscutter	12	0	0	0	1	0	0	0	0	0	0	0	0	0	g	m		6.2	50	8.06452		Akomadan-Afrancho
2011-06-03	3/6	6	Royal Antelope	24	0	0	0	0	0	1	0	0	0	0	0	0	0	g	m		4	15	3.75		Akomadan-Afrancho
2011-06-03	3/6	6	Royal Antelope	24	0	0	0	0	0	1	0	0	0	0	0	0	0	g	f		4	15	3.75		Akomadan-Afrancho
2011-06-03	3/6	6	Maxwell Duiker	17	0	0	0	0	1	0	0	0	0	0	0	0	0	g	f	y	12	100	8.33333		Akomadan-Afrancho
2011-06-03	3/6	6	Grasscutter	12	0	0	0	1	0	0	0	0	0	0	0	0	0	g	f		4	30	7.5		Akomadan-Afrancho
2011-06-03	3/6	6	Grasscutter	12	0	0	0	1	0	0	0	0	0	0	0	0	0	g	m		5	50	10		Mampong
2011-06-03	3/6	6	Grasscutter	12	0	0	0	1	0	0	0	0	0	0	0	0	0	g	m		3.8	30	7.89474		Mampong
2011-06-03	3/6	6	Grasscutter	12	0	0	0	1	0	0	0	0	0	0	0	0	0	g	f		3	30	10		Mampong
2011-06-03	3/6	6	Grasscutter	12	0	0	0	1	0	0	0	0	0	0	0	0	0	g	f		3	30	10		Mampong
2011-06-03	3/6	6	Grasscutter	12	0	0	0	1	0	0	0	0	0	0	0	0	0	g	m		5.5	50	9.09091		Mampong
2011-06-03	3/6	6	Grasscutter	12	0	0	0	1	0	0	0	0	0	0	0	0	0	g	m		4.8	50	10.4167		Wenchi
2011-06-03	3/6	6	Grasscutter	12	0	0	0	1	0	0	0	0	0	0	0	0	0	g	m		5.2	50	9.61538		Wenchi
2011-06-03	3/6	6	Grasscutter	12	0	0	0	1	0	0	0	0	0	0	0	0	0	g	m		5	50	10		Wenchi
2011-06-03	3/6	6	Grasscutter	12	0	0	0	1	0	0	0	0	0	0	0	0	0	g	m		2.8	30	10.7143		Wenchi
2011-06-03	3/6	6	Grasscutter	12	0	0	0	1	0	0	0	0	0	0	0	0	0	g	f		3.4	30	8.82353		Wenchi
2011-06-03	3/6	6	Grasscutter	12	0	0	0	1	0	0	0	0	0	0	0	0	0	g	f		4	30	7.5		Wenchi
2011-06-03	3/6	6	Grasscutter	12	0	0	0	1	0	0	0	0	0	0	0	0	0	g	f		4.2	30	7.14286		Wenchi
2011-06-03	3/6	6	Grasscutter	12	0	0	0	1	0	0	0	0	0	0	0	0	0	g	f		4.5	30	6.66667		Wenchi
2011-06-03	3/6	6	Grasscutter	12	0	0	0	1	0	0	0	0	0	0	0	0	0	g	f		3.8	30	7.89474		Wenchi
2011-06-03	3/6	6	Grasscutter	12	0	0	0	1	0	0	0	0	0	0	0	0	0	g	f		3.9	30	7.69231		Wenchi
2011-06-03	3/6	6	Grasscutter	12	0	0	0	1	0	0	0	0	0	0	0	0	0	g	f		3.6	30	8.33333		Wenchi
2011-06-03	3/6	6	Grasscutter	12	0	0	0	1	0	0	0	0	0	0	0	0	0	g	m		5	50	10		Wenchi
2011-06-03	3/6	6	Grasscutter	12	0	0	0	1	0	0	0	0	0	0	0	0	0	g	m		5	50	10		Wenchi
2011-06-03	3/6	6	Grasscutter	12	0	0	0	1	0	0	0	0	0	0	0	0	0	g	m		5.2	50	9.61538		Wenchi
2011-06-03	3/6	6	Grasscutter	12	0	0	0	1	0	0	0	0	0	0	0	0	0	g	m		6.2	50	8.06452		Wenchi
2011-06-03	3/6	6	Grasscutter	12	0	0	0	1	0	0	0	0	0	0	0	0	0	g	f		4	30	7.5		Wenchi
2011-06-03	3/6	6	Grasscutter	12	0	0	0	1	0	0	0	0	0	0	0	0	0	g	f		4.2	30	7.14286		Wenchi
2011-06-03	3/6	6	Grasscutter	12	0	0	0	1	0	0	0	0	0	0	0	0	0	g	f		3.6	30	8.33333		Wenchi
2011-06-03	3/6	6	Grasscutter	12	0	0	0	1	0	0	0	0	0	0	0	0	0	g	f		3	30	10		Wenchi
2011-06-03	3/6	6	Grasscutter	12	0	0	0	1	0	0	0	0	0	0	0	0	0	g	f		3	30	10		Wenchi
2011-06-03	3/6	6	Grasscutter	12	0	0	0	1	0	0	0	0	0	0	0	0	0	g	f		3.3	30	9.09091		Wenchi
2011-06-03	3/6	6	Grasscutter	12	0	0	0	1	0	0	0	0	0	0	0	0	0	g	m		6	50	8.33333		Wenchi
2011-06-03	3/6	6	Grasscutter	12	0	0	0	1	0	0	0	0	0	0	0	0	0	g	m		6.2	50	8.06452		Wenchi
2011-06-03	3/6	6	Grasscutter	12	0	0	0	1	0	0	0	0	0	0	0	0	0	g	f		3.4	30	8.82353		Wenchi
2011-06-03	3/6	6	Grasscutter	12	0	0	0	1	0	0	0	0	0	0	0	0	0	g	f		3.6	30	8.33333		Wenchi
2011-06-03	3/6	6	Grasscutter	12	0	0	0	1	0	0	0	0	0	0	0	0	0	g	m		4.5	50	11.1111		Wenchi
2011-06-03	3/6	6	Grasscutter	12	0	0	0	1	0	0	0	0	0	0	0	0	0	g	m		4.5	50	11.1111		Wenchi
2011-06-03	3/6	6	Grasscutter	12	0	0	0	1	0	0	0	0	0	0	0	0	0	g	m		4.5	50	11.1111		Wenchi
2011-06-03	3/6	6	Grasscutter	12	0	0	0	1	0	0	0	0	0	0	0	0	0	g	m		5.5	50	9.09091		Wenchi
2011-06-03	3/6	6	Grasscutter	12	0	0	0	1	0	0	0	0	0	0	0	0	0	g	m		5.2	50	9.61538		Wenchi
2011-06-03	3/6	6	Grasscutter	12	0	0	0	1	0	0	0	0	0	0	0	0	0	g	f		3.4	30	8.82353		Wenchi
2011-06-03	3/6	6	Grasscutter	12	0	0	0	1	0	0	0	0	0	0	0	0	0	g	f		3.5	30	8.57143		Wenchi
2011-06-03	3/6	6	Grasscutter	12	0	0	0	1	0	0	0	0	0	0	0	0	0	g	f		3.5	30	8.57143		Wenchi
2011-06-03	3/6	6	Grasscutter	12	0	0	0	1	0	0	0	0	0	0	0	0	0	g	m		4.5	50	11.1111		Wenchi
2011-06-03	3/6	6	Grasscutter	12	0	0	0	1	0	0	0	0	0	0	0	0	0	g	m		5.5	50	9.09091		Wenchi
2011-06-03	3/6	6	Grasscutter	12	0	0	0	1	0	0	0	0	0	0	0	0	0	g	m		5.6	50	8.92857		Wenchi
2011-06-03	3/6	6	Grasscutter	12	0	0	0	1	0	0	0	0	0	0	0	0	0	g	f		4.2	30	7.14286		Wenchi
2011-06-03	3/6	6	Grasscutter	12	0	0	0	1	0	0	0	0	0	0	0	0	0	g	f		4.2	30	7.14286		Wenchi
2011-06-03	3/6	6	Grasscutter	12	0	0	0	1	0	0	0	0	0	0	0	0	0	g	f		4.5	50	11.1111		Wenchi
2011-06-03	3/6	6	Grasscutter	12	0	0	0	1	0	0	0	0	0	0	0	0	0	g	m		5.5	50	9.09091		Wenchi
2011-06-03	3/6	6	Grasscutter	12	0	0	0	1	0	0	0	0	0	0	0	0	0	g	m		5	50	10		Wenchi
2011-06-03	3/6	6	Ground Squirrel	13	0	0	0	0	0	0	0	0	0	1	0	0	0	c	m		2	8	4		Wenchi
2011-06-03	3/6	6	Ground Squirrel	13	0	0	0	0	0	0	0	0	0	1	0	0	0	c	m		2.4	8	3.33333		Wenchi
2011-06-03	3/6	6	Ground Squirrel	13	0	0	0	0	0	0	0	0	0	1	0	0	0	c	m		2.5	8	3.2		Wenchi
2011-06-03	3/6	6	Ground Squirrel	13	0	0	0	0	0	0	0	0	0	1	0	0	0	c	f		2.4	8	3.33333		Wenchi
2011-06-03	3/6	6	Ground Squirrel	13	0	0	0	0	0	0	0	0	0	1	0	0	0	c	f		2.4	8	3.33333		Wenchi
2011-06-03	3/6	6	Ground Squirrel	13	0	0	0	0	0	0	0	0	0	1	0	0	0	c	f		2.4	8	3.33333		Wenchi
2011-06-03	3/6	6	Ground Squirrel	13	0	0	0	0	0	0	0	0	0	1	0	0	0	c	m		2.5	8	3.2		Wenchi
2011-06-03	3/6	6	Ground Squirrel	13	0	0	0	0	0	0	0	0	0	1	0	0	0	c	m		2	8	4		Wenchi
2011-06-03	3/6	6	Ground Squirrel	13	0	0	0	0	0	0	0	0	0	1	0	0	0	c	m		2.2	8	3.63636		Wenchi
2011-06-03	3/6	6	Ground Squirrel	13	0	0	0	0	0	0	0	0	0	1	0	0	0	c	f		2.3	8	3.47826		Wenchi
2011-06-03	3/6	6	Bushbuck	5	1	0	0	0	0	0	0	0	0	0	0	0	0	g	f		52	200	3.84615		Wenchi
2011-06-03	3/6	6	Maxwell Duiker	17	0	0	0	0	1	0	0	0	0	0	0	0	0	g	f		10	50	5		Wenchi
2011-06-03	3/6	6	Grasscutter	12	0	0	0	1	0	0	0	0	0	0	0	0	0	g	m		8	50	6.25		Wenchi
2011-06-03	3/6	6	Grasscutter	12	0	0	0	1	0	0	0	0	0	0	0	0	0	g	m		8	50	6.25		Wenchi
2011-06-03	3/6	6	Grasscutter	12	0	0	0	1	0	0	0	0	0	0	0	0	0	g	m		6	50	8.33333		Wenchi
2011-06-03	3/6	6	Bushbuck	5	1	0	0	0	0	0	0	0	0	0	0	0	0	g	m	y	50	150	3		Mampong-Atonsu
2011-06-03	3/6	6	B.T Porcupine	4	0	1	0	0	0	0	0	0	0	0	0	0	0	g	f		5	40	8		Mampong-Atonsu
2011-06-03	3/6	6	B.T Porcupine	4	0	1	0	0	0	0	0	0	0	0	0	0	0	g	f	y	4	40	10		Mampong-Atonsu
2011-06-03	3/6	6	Royal Antelope	24	0	0	0	0	0	1	0	0	0	0	0	0	0	g	f		4	15	3.75		Mampong-Atonsu
2011-06-03	3/6	6	Giant Rat	11	0	0	1	0	0	0	0	0	0	0	0	0	0	g	m		2.5	8	3.2		Mampong-Atonsu
2011-06-03	3/6	6	Giant Rat	11	0	0	1	0	0	0	0	0	0	0	0	0	0	g	m		2.8	8	2.85714		Mampong-Atonsu
2011-06-03	3/6	6	Giant Rat	11	0	0	1	0	0	0	0	0	0	0	0	0	0	g	f		2.4	8	3.33333		Mampong-Atonsu
2011-06-03	3/6	6	Giant Rat	11	0	0	1	0	0	0	0	0	0	0	0	0	0	g	f		2.4	8	3.33333		Mampong-Atonsu
2011-06-03	3/6	6	Grasscutter	12	0	0	0	1	0	0	0	0	0	0	0	0	0	c	f		3.4	30	8.82353		Mampong-Atonsu
2011-06-03	3/6	6	Grasscutter	12	0	0	0	1	0	0	0	0	0	0	0	0	0	c	f		3	30	10		Kuntenase
2011-06-03	3/6	6	Grasscutter	12	0	0	0	1	0	0	0	0	0	0	0	0	0	t	m		5.4	50	9.25926		Kuntenase
2011-06-04	4/6	6	Bushbuck	5	1	0	0	0	0	0	0	0	0	0	0	0	0	g	f		55	250	4.54545		Dunkwa
2011-06-04	4/6	6	Maxwell Duiker	17	0	0	0	0	1	0	0	0	0	0	0	0	0	g	f	y	10	50	5		Dunkwa
2011-06-04	4/6	6	Maxwell Duiker	17	0	0	0	0	1	0	0	0	0	0	0	0	0	g	m		9	50	5.55556		Dunkwa
2011-06-04	4/6	6	Grasscutter	12	0	0	0	1	0	0	0	0	0	0	0	0	0	c	m		6	50	8.33333		Dunkwa
2011-06-04	4/6	6	Grasscutter	12	0	0	0	1	0	0	0	0	0	0	0	0	0	c	m		6	50	8.33333		Dunkwa
2011-06-04	4/6	6	Grasscutter	12	0	0	0	1	0	0	0	0	0	0	0	0	0	c	m		4.5	50	11.1111		Dunkwa
2011-06-04	4/6	6	Grasscutter	12	0	0	0	1	0	0	0	0	0	0	0	0	0	c	m		6	50	8.33333		Dunkwa
2011-06-04	4/6	6	Grasscutter	12	0	0	0	1	0	0	0	0	0	0	0	0	0	c	m		6	50	8.33333		Dunkwa
2011-06-04	4/6	6	Grasscutter	12	0	0	0	1	0	0	0	0	0	0	0	0	0	c	m		6	50	8.33333		Dunkwa
2011-06-04	4/6	6	Royal Antelope	24	0	0	0	0	0	1	0	0	0	0	0	0	0	g	m		3	30	10		Dunkwa
2011-06-04	4/6	6	Royal Antelope	24	0	0	0	0	0	1	0	0	0	0	0	0	0	g	m		3	30	10		Dunkwa
2011-06-04	4/6	6	Royal Antelope	24	0	0	0	0	0	1	0	0	0	0	0	0	0	g	f	y	4	30	7.5		Dunkwa
2011-06-04	4/6	6	Royal Antelope	24	0	0	0	0	0	1	0	0	0	0	0	0	0	g	m		3.4	40	11.7647		Dunkwa
2011-06-04	4/6	6	Grasscutter	12	0	0	0	1	0	0	0	0	0	0	0	0	0	g	m		6	50	8.33333		Dunkwa
2011-06-04	4/6	6	Grasscutter	12	0	0	0	1	0	0	0	0	0	0	0	0	0	g	m		6	50	8.33333		Dunkwa
2011-06-04	4/6	6	Bushbuck	5	1	0	0	0	0	0	0	0	0	0	0	0	0	g	m		36	120	3.33333		Dunkwa
2011-06-04	4/6	6	Bushbuck	5	1	0	0	0	0	0	0	0	0	0	0	0	0	g	f		34	120	3.52941		Dunkwa
2011-06-04	4/6	6	B.T Porcupine	4	0	1	0	0	0	0	0	0	0	0	0	0	0	g	m		3	30	10		Dunkwa
2011-06-04	4/6	6	B.T Porcupine	4	0	1	0	0	0	0	0	0	0	0	0	0	0	g	m		3	30	10		Dunkwa
2011-06-04	4/6	6	B.T Porcupine	4	0	1	0	0	0	0	0	0	0	0	0	0	0	g	f	y	4	30	7.5		Dunkwa
2011-06-04	4/6	6	B.T Porcupine	4	0	1	0	0	0	0	0	0	0	0	0	0	0	g	f		2.6	20	7.69231		Dunkwa
2011-06-04	4/6	6	Giant Rat	11	0	0	1	0	0	0	0	0	0	0	0	0	0	c	m		2	8	4		Dunkwa
2011-06-04	4/6	6	Giant Rat	11	0	0	1	0	0	0	0	0	0	0	0	0	0	c	f		2	8	4		Dunkwa
2011-06-04	4/6	6	Grasscutter	12	0	0	0	1	0	0	0	0	0	0	0	0	0	c	m		6	50	8.33333		Dunkwa
2011-06-04	4/6	6	Grasscutter	12	0	0	0	1	0	0	0	0	0	0	0	0	0	c	m		6.2	50	8.06452		Dunkwa
2011-06-04	4/6	6	Grasscutter	12	0	0	0	1	0	0	0	0	0	0	0	0	0	c	m		5.2	50	9.61538		Dunkwa
2011-06-04	4/6	6	Grasscutter	12	0	0	0	1	0	0	0	0	0	0	0	0	0	c	f		4.5	40	8.88889		Dunkwa
2011-06-04	4/6	6	Grasscutter	12	0	0	0	1	0	0	0	0	0	0	0	0	0	c	f		4.5	40	8.88889		Dunkwa
2011-06-04	4/6	6	Grasscutter	12	0	0	0	1	0	0	0	0	0	0	0	0	0	c	m		4.5	50	11.1111		Dunkwa
2011-06-04	4/6	6	Grasscutter	12	0	0	0	1	0	0	0	0	0	0	0	0	0	c	m		5.2	50	9.61538		Dunkwa
2011-06-04	4/6	6	Grasscutter	12	0	0	0	1	0	0	0	0	0	0	0	0	0	c	f		3.4	30	8.82353		Dunkwa
2011-06-04	4/6	6	Grasscutter	12	0	0	0	1	0	0	0	0	0	0	0	0	0	c	f		3.5	30	8.57143		Dunkwa
2011-06-04	4/6	6	Grasscutter	12	0	0	0	1	0	0	0	0	0	0	0	0	0	c	f		3.6	30	8.33333		Dunkwa
2011-06-04	4/6	6	Grasscutter	12	0	0	0	1	0	0	0	0	0	0	0	0	0	c	f		3	30	10		Dunkwa
2011-06-04	4/6	6	Grasscutter	12	0	0	0	1	0	0	0	0	0	0	0	0	0	c	f		4.5	30	6.66667		Dunkwa
2011-06-04	4/6	6	Grasscutter	12	0	0	0	1	0	0	0	0	0	0	0	0	0	c	m		4.2	50	11.9048		Dunkwa
2011-06-04	4/6	6	Grasscutter	12	0	0	0	1	0	0	0	0	0	0	0	0	0	g	m		4.3	50	11.6279		Dunkwa
2011-06-04	4/6	6	Grasscutter	12	0	0	0	1	0	0	0	0	0	0	0	0	0	g	m		4.5	50	11.1111		Dunkwa
2011-06-04	4/6	6	Grasscutter	12	0	0	0	1	0	0	0	0	0	0	0	0	0	g	m		5.8	50	8.62069		Dunkwa
2011-06-04	4/6	6	Grasscutter	12	0	0	0	1	0	0	0	0	0	0	0	0	0	g	f		3.8	30	7.89474		Dunkwa
2011-06-04	4/6	6	Grasscutter	12	0	0	0	1	0	0	0	0	0	0	0	0	0	g	f		3.9	30	7.69231		Dunkwa
2011-06-04	4/6	6	Grasscutter	12	0	0	0	1	0	0	0	0	0	0	0	0	0	g	m		8	50	6.25		Dunkwa
2011-06-04	4/6	6	Grasscutter	12	0	0	0	1	0	0	0	0	0	0	0	0	0	g	m		7	50	7.14286		Dunkwa
2011-06-04	4/6	6	Grasscutter	12	0	0	0	1	0	0	0	0	0	0	0	0	0	g	m		7	50	7.14286		Dunkwa
2011-06-04	4/6	6	Grasscutter	12	0	0	0	1	0	0	0	0	0	0	0	0	0	g	m		7	50	7.14286		Dunkwa
2011-06-04	4/6	6	Ground Squirrel	13	0	0	0	0	0	0	0	0	0	1	0	0	0	g	m		2	8	4		Dunkwa
2011-06-04	4/6	6	Ground Squirrel	13	0	0	0	0	0	0	0	0	0	1	0	0	0	g	f		2	8	4		Dunkwa
2011-06-04	4/6	6	Ground Squirrel	13	0	0	0	0	0	0	0	0	0	1	0	0	0	g	f		2	8	4		Dunkwa
2011-06-04	4/6	6	Grasscutter	12	0	0	0	1	0	0	0	0	0	0	0	0	0	g	m		5.2	50	9.61538		Offinso
2011-06-04	4/6	6	Bushbuck	5	1	0	0	0	0	0	0	0	0	0	0	0	0	g	f		52	240	4.61538		Offinso
2011-06-04	4/6	6	Bushbuck	5	1	0	0	0	0	0	0	0	0	0	0	0	0	g	f		52	240	4.61538		Offinso
2011-06-04	4/6	6	B.T Porcupine	4	0	1	0	0	0	0	0	0	0	0	0	0	0	g	f		4	30	7.5		Offinso
2011-06-04	4/6	6	Grasscutter	12	0	0	0	1	0	0	0	0	0	0	0	0	0	g	m		4.5	50	11.1111		Offinso
2011-06-04	4/6	6	Giant Rat	11	0	0	1	0	0	0	0	0	0	0	0	0	0	g	f		2.5	6	2.4		Offinso

## Sheet: Atwemonom Market Survey - Pr
Date	Day.Month	Month	Species	Species Code	Bushbuck	B.T Porcupine	Giant Rat	Grasscutter	Maxwell Duiker	Royal Antelope	Black Duiker	Dwarf Mongoose	L.N Mongoose	Ground Squirrel	Bay Duiker	Red Flanked Duiker	Mona Monkey	Method of capture	Sex	Pregnant	Weight	Price	Real Price	Locality
2011-05-30	30/5	5	Grasscutter	12	0	0	0	15	0	0	0	0	0	0	0	0	0	c	M		2.5	15		Essiememppon
2011-05-30	30/5	5	Grasscutter	12	0	0	0	15	0	0	0	0	0	0	0	0	0	c	F		2.5	15		Essiememppon
2011-05-30	30/5	5	Grasscutter	12	0	0	0	50	0	0	0	0	0	0	0	0	0	c	M		5	50		Essiememppon
2011-05-30	30/5	5	Grasscutter	12	0	0	0	40	0	0	0	0	0	0	0	0	0	c	F		4.5	40		Essiememppon
2011-05-30	30/5	5	Grasscutter	12	0	0	0	15	0	0	0	0	0	0	0	0	0	c	F		2	15		Essiememppon
2011-05-30	30/5	5	Grasscutter	12	0	0	0	50	0	0	0	0	0	0	0	0	0	c	M		4.8	50		Essiememppon
2011-05-30	30/5	5	Grasscutter	12	0	0	0	50	0	0	0	0	0	0	0	0	0	c	M		4.6	50		Essiememppon
2011-05-30	30/5	5	Grasscutter	12	0	0	0	40	0	0	0	0	0	0	0	0	0	c	F		4	40		Essiememppon
2011-05-30	30/5	5	Grasscutter	12	0	0	0	40	0	0	0	0	0	0	0	0	0	c	M		4	40		Essiememppon
2011-05-30	30/5	5	Grasscutter	12	0	0	0	30	0	0	0	0	0	0	0	0	0	c	F		2.6	30		Essiememppon
2011-05-30	30/5	5	Grasscutter	12	0	0	0	30	0	0	0	0	0	0	0	0	0	c	F		2.6	30		Essiememppon
2011-05-30	30/5	5	Grasscutter	12	0	0	0	50	0	0	0	0	0	0	0	0	0	c	M		5	50		Essiememppon
2011-05-30	30/5	5	Bushbuck	5	150	0	0	0	0	0	0	0	0	0	0	0	0	u	F		48.5	150		Wenchi - Bandu (Baidu, Baidi)
2011-05-30	30/5	5	Ground Squirrel	13	0	0	0	0	0	0	0	0	0	3	0	0	0	u	M		0.5	3		Wenchi - Bandu (Baidu, Baidi)
2011-05-30	30/5	5	Ground Squirrel	13	0	0	0	0	0	0	0	0	0	3	0	0	0	u	F		0.2	3		Wenchi - Bandu (Baidu, Baidi)
2011-05-30	30/5	5	Bushbuck	5	140	0	0	0	0	0	0	0	0	0	0	0	0	u	F		35	140		Ejura
2011-05-30	30/5	5	Giant Rat	11	0	0	10	0	0	0	0	0	0	0	0	0	0	u	M		0.5	10		Ejura
2011-05-30	30/5	5	Giant Rat	11	0	0	10	0	0	0	0	0	0	0	0	0	0	u	M		0.6	10		Aduaden
2011-05-30	30/5	5	B.T Porcupine	4	0	30	0	0	0	0	0	0	0	0	0	0	0	u	F		4	30		Aduaden
2011-05-30	30/5	5	Grasscutter	12	0	0	0	50	0	0	0	0	0	0	0	0	0	u	M		6	50		Aduaden
2011-05-30	30/5	5	Grasscutter	12	0	0	0	40	0	0	0	0	0	0	0	0	0	u	F		5	40		Aduaden
2011-05-30	30/5	5	Grasscutter	12	0	0	0	40	0	0	0	0	0	0	0	0	0	u	M		4	40		Aduaden
2011-05-30	30/5	5	Royal Antelope	24	0	0	0	0	0	15	0	0	0	0	0	0	0	u	M		2.3	15		Aduaden
2011-05-30	30/5	5	L.N Mongoose	15	0	0	0	0	0	0	0	0	8	0	0	0	0	u	M		0.5	8		Aduaden
2011-05-30	30/5	5	L.N Mongoose	15	0	0	0	0	0	0	0	0	8	0	0	0	0	u	F		0.3	8		Aduaden
2011-05-30	30/5	5	L.N Mongoose	15	0	0	0	0	0	0	0	0	8	0	0	0	0	u	F		0.5	8		Aduaden
2011-05-30	30/5	5	L.N Mongoose	15	0	0	0	0	0	0	0	0	8	0	0	0	0	u	F		0.4	8		Aduaden
2011-05-30	30/5	5	Maxwell Duiker	17	0	0	0	0	50	0	0	0	0	0	0	0	0	g	f		8	50		Buposo
2011-05-30	30/5	5	Maxwell Duiker	17	0	0	0	0	50	0	0	0	0	0	0	0	0	g	f		8.2	50		Buposo
2011-05-30	30/5	5	Maxwell Duiker	17	0	0	0	0	50	0	0	0	0	0	0	0	0	g	m		7.8	50		Buposo
2011-05-30	30/5	5	Maxwell Duiker	17	0	0	0	0	50	0	0	0	0	0	0	0	0	g	m		8.2	50		Buposo
2011-05-30	30/5	5	Grasscutter	12	0	0	0	50	0	0	0	0	0	0	0	0	0	g	m		5	50		Samfi
2011-05-30	30/5	5	Grasscutter	12	0	0	0	50	0	0	0	0	0	0	0	0	0	g	m		5.2	50		Samfi
2011-05-30	30/5	5	Grasscutter	12	0	0	0	45	0	0	0	0	0	0	0	0	0	g	f		4.5	45		Samfi
2011-05-30	30/5	5	Grasscutter	12	0	0	0	45	0	0	0	0	0	0	0	0	0	g	f		4.5	45		Samfi
2011-05-30	30/5	5	Grasscutter	12	0	0	0	50	0	0	0	0	0	0	0	0	0	g	m		4.2	50		Samfi
2011-05-30	30/5	5	Grasscutter	12	0	0	0	50	0	0	0	0	0	0	0	0	0	g	m		4	50		Samfi
2011-05-30	30/5	5	Grasscutter	12	0	0	0	30	0	0	0	0	0	0	0	0	0	g	f		3.8	30		Samfi
2011-05-30	30/5	5	Grasscutter	12	0	0	0	50	0	0	0	0	0	0	0	0	0	g	m		4.2	50		Samfi
2011-05-30	30/5	5	Grasscutter	12	0	0	0	30	0	0	0	0	0	0	0	0	0	g	f		3.8	30		Samfi
2011-05-30	30/5	5	Grasscutter	12	0	0	0	30	0	0	0	0	0	0	0	0	0	g	f		4.5	30		Samfi
2011-05-30	30/5	5	Grasscutter	12	0	0	0	45	0	0	0	0	0	0	0	0	0	g	m		3.8	45		Samfi
2011-05-30	30/5	5	Black Duiker	3	0	0	0	0	0	0	120	0	0	0	0	0	0	g	m		25	120		Mfensi
2011-05-30	30/5	5	Maxwell Duiker	17	0	0	0	0	50	0	0	0	0	0	0	0	0	g	f		7.8	50		Mfensi
2011-05-30	30/5	5	Maxwell Duiker	17	0	0	0	0	50	0	0	0	0	0	0	0	0	g	f		8	50		Mfensi
2011-05-30	30/5	5	Grasscutter	12	0	0	0	50	0	0	0	0	0	0	0	0	0	c	f	y	5	50		Mfensi
2011-05-30	30/5	5	Grasscutter	12	0	0	0	30	0	0	0	0	0	0	0	0	0	c	m		2.5	30		Mfensi
2011-05-30	30/5	5	Grasscutter	12	0	0	0	30	0	0	0	0	0	0	0	0	0	c	f		2.6	30		Kunsu
2011-05-30	30/5	5	Maxwell Duiker	17	0	0	0	0	50	0	0	0	0	0	0	0	0	g	m		7	50		Kunsu
2011-05-30	30/5	5	Royal Antelope	24	0	0	0	0	0	15	0	0	0	0	0	0	0	g	f		2.5	15		Kunsu
2011-05-30	30/5	5	Grasscutter	12	0	0	0	30	0	0	0	0	0	0	0	0	0	c	f		4.5	30		Kunsu
2011-05-30	30/5	5	Grasscutter	12	0	0	0	50	0	0	0	0	0	0	0	0	0	c	m		4.5	50		Kunsu
2011-05-31	31/5	5	Maxwell Duiker	17	0	0	0	0	50	0	0	0	0	0	0	0	0	g	f		8	50		kyensease
2011-05-31	31/5	5	Bushbuck	5	200	0	0	0	0	0	0	0	0	0	0	0	0	g	f		45	200		kyensease
2011-05-31	31/5	5	Maxwell Duiker	17	0	0	0	0	50	0	0	0	0	0	0	0	0	g	m		8	50		kyensease
2011-05-31	31/5	5	Grasscutter	12	0	0	0	50	0	0	0	0	0	0	0	0	0	c	m		5	50		kyensease
2011-05-31	31/5	5	Grasscutter	12	0	0	0	50	0	0	0	0	0	0	0	0	0	c	f		4.8	50		kyensease
2011-05-31	31/5	5	Grasscutter	12	0	0	0	50	0	0	0	0	0	0	0	0	0	c	f		4.2	50		kyensease
2011-05-31	31/5	5	Grasscutter	12	0	0	0	50	0	0	0	0	0	0	0	0	0	g	m		6	50		Jachie
2011-05-31	31/5	5	Grasscutter	12	0	0	0	50	0	0	0	0	0	0	0	0	0	g	m		6	50		Jachie
2011-05-31	31/5	5	Grasscutter	12	0	0	0	50	0	0	0	0	0	0	0	0	0	g	m		5.2	50		Jachie
2011-05-31	31/5	5	Grasscutter	12	0	0	0	50	0	0	0	0	0	0	0	0	0	g	m		4.5	50		Jachie
2011-05-31	31/5	5	Grasscutter	12	0	0	0	50	0	0	0	0	0	0	0	0	0	g	m		5.2	50		Buposo
2011-05-31	31/5	5	Grasscutter	12	0	0	0	50	0	0	0	0	0	0	0	0	0	g	m		5.4	50		Buposo
2011-05-31	31/5	5	Grasscutter	12	0	0	0	50	0	0	0	0	0	0	0	0	0	g	m		5.5	50		Buposo
2011-05-31	31/5	5	Grasscutter	12	0	0	0	40	0	0	0	0	0	0	0	0	0	g	m		4	40		Buposo
2011-05-31	31/5	5	Grasscutter	12	0	0	0	40	0	0	0	0	0	0	0	0	0	g	m		4.5	40		Buposo
2011-05-31	31/5	5	Grasscutter	12	0	0	0	40	0	0	0	0	0	0	0	0	0	g	f		4	40		Kuntenase
2011-05-31	31/5	5	Grasscutter	12	0	0	0	40	0	0	0	0	0	0	0	0	0	c	f		3.5	40		Kuntenase
2011-05-31	31/5	5	Grasscutter	12	0	0	0	50	0	0	0	0	0	0	0	0	0	c	m		5	50		Kuntenase
2011-05-31	31/5	5	Grasscutter	12	0	0	0	50	0	0	0	0	0	0	0	0	0	c	m		5	50		Kuntenase
2011-05-31	31/5	5	Grasscutter	12	0	0	0	30	0	0	0	0	0	0	0	0	0	c	f		2.5	30		Kuntenase
2011-05-31	31/5	5	Grasscutter	12	0	0	0	30	0	0	0	0	0	0	0	0	0	c	f		2.6	30		Kuntenase
2011-05-31	31/5	5	Grasscutter	12	0	0	0	30	0	0	0	0	0	0	0	0	0	c	f	y	4	30		Kuntenase
2011-05-31	31/5	5	Grasscutter	12	0	0	0	30	0	0	0	0	0	0	0	0	0	c	m		3.5	30		Kuntenase
2011-05-31	31/5	5	Grasscutter	12	0	0	0	40	0	0	0	0	0	0	0	0	0	c	m		4.2	40		Kuntenase
2011-05-31	31/5	5	Grasscutter	12	0	0	0	50	0	0	0	0	0	0	0	0	0	c	m		5	50		Kuntenase
2011-05-31	31/5	5	Giant Rat	11	0	0	15	0	0	0	0	0	0	0	0	0	0	c	m		1	15		Kuntenase
2011-05-31	31/5	5	Giant Rat	11	0	0	15	0	0	0	0	0	0	0	0	0	0	c	m		1	15		Kuntenase
2011-05-31	31/5	5	Mona Monkey	18	0	0	0	0	0	0	0	0	0	0	0	0	15	g	m		2.5	15		Kuntenase
2011-05-31	31/5	5	Bushbuck	5	200	0	0	0	0	0	0	0	0	0	0	0	0	g	m		60	200		Apatrapa
2011-05-31	31/5	5	B.T Porcupine	4	0	30	0	0	0	0	0	0	0	0	0	0	0	g	m		3.5	30		Apatrapa
2011-05-31	31/5	5	Grasscutter	12	0	0	0	50	0	0	0	0	0	0	0	0	0	g	m		6.5	50		Anyinamso
2011-05-31	31/5	5	Grasscutter	12	0	0	0	50	0	0	0	0	0	0	0	0	0	g	m		5.5	50		Duayaw- Nkwanta
2011-05-31	31/5	5	Grasscutter	12	0	0	0	50	0	0	0	0	0	0	0	0	0	g	m		5.2	50		Duayaw- Nkwanta
2011-05-31	31/5	5	Grasscutter	12	0	0	0	50	0	0	0	0	0	0	0	0	0	g	m		4.5	50		Duayaw- Nkwanta
2011-05-31	31/5	5	Grasscutter	12	0	0	0	50	0	0	0	0	0	0	0	0	0	g	m		6	50		Duayaw- Nkwanta
2011-05-31	31/5	5	Grasscutter	12	0	0	0	40	0	0	0	0	0	0	0	0	0	g	f		4	40		Duayaw- Nkwanta
2011-05-31	31/5	5	Grasscutter	12	0	0	0	40	0	0	0	0	0	0	0	0	0	g	f		4.2	40		Duayaw- Nkwanta
2011-05-31	31/5	5	Grasscutter	12	0	0	0	40	0	0	0	0	0	0	0	0	0	g	f		3.8	40		Duayaw- Nkwanta
2011-05-31	31/5	5	Grasscutter	12	0	0	0	50	0	0	0	0	0	0	0	0	0	g	m		5	50		Duayaw- Nkwanta
2011-05-31	31/5	5	Grasscutter	12	0	0	0	50	0	0	0	0	0	0	0	0	0	g	m		5	50		Duayaw- Nkwanta
2011-05-31	31/5	5	Grasscutter	12	0	0	0	40	0	0	0	0	0	0	0	0	0	g	f		4	40		Duayaw- Nkwanta
2011-05-31	31/5	5	Grasscutter	12	0	0	0	40	0	0	0	0	0	0	0	0	0	g	f		3.5	40		Duayaw- Nkwanta
2011-05-31	31/5	5	Grasscutter	12	0	0	0	30	0	0	0	0	0	0	0	0	0	g	f		2.8	30		Duayaw- Nkwanta
2011-05-31	31/5	5	Grasscutter	12	0	0	0	30	0	0	0	0	0	0	0	0	0	g	f		3.5	30		Duayaw- Nkwanta
2011-05-31	31/5	5	Grasscutter	12	0	0	0	40	0	0	0	0	0	0	0	0	0	g	m		3.8	40		Duayaw- Nkwanta
2011-05-31	31/5	5	Grasscutter	12	0	0	0	40	0	0	0	0	0	0	0	0	0	g	m		3.5	40		Duayaw- Nkwanta
2011-05-31	31/5	5	Maxwell Duiker	17	0	0	0	0	50	0	0	0	0	0	0	0	0	g	f		8.5	50		Duayaw- Nkwanta
2011-05-31	31/5	5	Maxwell Duiker	17	0	0	0	0	50	0	0	0	0	0	0	0	0	g			8.5	50		Duayaw- Nkwanta
2011-05-31	31/5	5	Giant Rat	11	0	0	10	0	0	0	0	0	0	0	0	0	0	c	m		1	10		Duayaw- Nkwanta
2011-05-31	31/5	5	Giant Rat	11	0	0	10	0	0	0	0	0	0	0	0	0	0	c	f		1	10		Duayaw- Nkwanta
2011-05-31	31/5	5	Giant Rat	11	0	0	10	0	0	0	0	0	0	0	0	0	0	c	m		1	10		Duayaw- Nkwanta
2011-05-31	31/5	5	Giant Rat	11	0	0	10	0	0	0	0	0	0	0	0	0	0	c	f		0.5	10		Duayaw- Nkwanta
2011-05-31	31/5	5	Giant Rat	11	0	0	10	0	0	0	0	0	0	0	0	0	0	c	m		0.5	10		Duayaw- Nkwanta
2011-05-31	31/5	5	Giant Rat	11	0	0	10	0	0	0	0	0	0	0	0	0	0	c	m		0.6	10		Duayaw- Nkwanta
2011-05-31	31/5	5	Giant Rat	11	0	0	10	0	0	0	0	0	0	0	0	0	0	c	f		0.5	10		Duayaw- Nkwanta
2011-05-31	31/5	5	Giant Rat	11	0	0	10	0	0	0	0	0	0	0	0	0	0	c	f		0.5	10		Duayaw- Nkwanta
2011-05-31	31/5	5	Giant Rat	11	0	0	10	0	0	0	0	0	0	0	0	0	0	c	m		1	10		Duayaw- Nkwanta
2011-05-31	31/5	5	Giant Rat	11	0	0	10	0	0	0	0	0	0	0	0	0	0	c	m		0.8	10		Duayaw- Nkwanta
2011-05-31	31/5	5	Giant Rat	11	0	0	10	0	0	0	0	0	0	0	0	0	0	c	m		0.8	10		Duayaw- Nkwanta
2011-05-31	31/5	5	Giant Rat	11	0	0	7	0	0	0	0	0	0	0	0	0	0	c	f		0.4	7		Duayaw- Nkwanta
2011-05-31	31/5	5	L.N Mongoose	15	0	0	0	0	0	0	0	0	8	0	0	0	0	c	f		0.5	8		Duayaw- Nkwanta
2011-05-31	31/5	5	Ground Squirrel	13	0	0	0	0	0	0	0	0	0	8	0	0	0	c	m		0.8	8		Duayaw- Nkwanta
2011-05-31	31/5	5	Bushbuck	5	150	0	0	0	0	0	0	0	0	0	0	0	0	g	m		50	150		Nkroansa
2011-05-31	31/5	5	Bushbuck	5	150	0	0	0	0	0	0	0	0	0	0	0	0	g	f		45	150		Nkroansa
2011-05-31	31/5	5	Red Flanked Duiker	22	0	0	0	0	0	0	0	0	0	0	0	50	0	g	m		9	50		Brem
2011-05-31	31/5	5	Grasscutter	12	0	0	0	40	0	0	0	0	0	0	0	0	0	c	f		3	40		Nwenso
2011-05-31	31/5	5	Grasscutter	12	0	0	0	50	0	0	0	0	0	0	0	0	0	c	m		5	50		Nwenso
2011-05-31	31/5	5	Grasscutter	12	0	0	0	40	0	0	0	0	0	0	0	0	0	c	m		3	40		Nwenso
2011-05-31	31/5	5	Grasscutter	12	0	0	0	40	0	0	0	0	0	0	0	0	0	c	m		3	40		Nwenso
2011-05-31	31/5	5	Giant Rat	11	0	0	10	0	0	0	0	0	0	0	0	0	0	c	m		1	10		Nwenso
2011-06-01	1/6	6	Bushbuck	5	200	0	0	0	0	0	0	0	0	0	0	0	0	g	m		36	200		Ahemkro
2011-06-01	1/6	6	Bushbuck	5	250	0	0	0	0	0	0	0	0	0	0	0	0	g	m		56.5	250		Ahemkro
2001-06-01	1/6	6	Bushbuck	5	200	0	0	0	0	0	0	0	0	0	0	0	0	g	m		40	200		Ahemkro
2011-06-01	1/6	6	Maxwell Duiker	17	0	0	0	0	50	0	0	0	0	0	0	0	0	g	f		7	50		Ahemkro
2011-06-01	1/6	6	Grasscutter	12	0	0	0	50	0	0	0	0	0	0	0	0	0	g	m		5	50		Ahemkro
2011-06-01	1/6	6	Grasscutter	12	0	0	0	30	0	0	0	0	0	0	0	0	0	g	f		3	30		Ahemkro
2011-06-01	1/6	6	Grasscutter	12	0	0	0	45	0	0	0	0	0	0	0	0	0	c	m		4.5	45		Ahemkro
2001-06-01	1/6	6	Grasscutter	12	0	0	0	6	0	0	0	0	0	0	0	0	0	c	m		0.6	6		Ahemkro
2011-06-01	1/6	6	Grasscutter	12	0	0	0	50	0	0	0	0	0	0	0	0	0	c	m		5.6	50		Ahemkro
2011-06-01	1/6	6	Grasscutter	12	0	0	0	50	0	0	0	0	0	0	0	0	0	c	m		4.6	50		Ahemkro
2011-06-01	1/6	6	Grasscutter	12	0	0	0	50	0	0	0	0	0	0	0	0	0	c	m		6.2	50		Ahemkro
2011-06-01	1/6	6	Grasscutter	12	0	0	0	40	0	0	0	0	0	0	0	0	0	c	f		3	40		Ahemkro
2001-06-01	1/6	6	Grasscutter	12	0	0	0	50	0	0	0	0	0	0	0	0	0	c	m		4.2	50		Ahemkro
2011-06-01	1/6	6	Ground Squirrel	13	0	0	0	0	0	0	0	0	0	5	0	0	0	c	f		0.5	5		Ahemkro
2011-06-01	1/6	6	Bushbuck	5	150	0	0	0	0	0	0	0	0	0	0	0	0	g	m		36.8	150		Ejisu
2011-06-01	1/6	6	Maxwell Duiker	17	0	0	0	0	50	0	0	0	0	0	0	0	0	g	f		7.5	50		Ejisu
2001-06-01	1/6	6	Grasscutter	12	0	0	0	50	0	0	0	0	0	0	0	0	0	g	m		7.5	50		Ejisu
2011-06-01	1/6	6	Grasscutter	12	0	0	0	3	0	0	0	0	0	0	0	0	0	g	f		0.6	3		Ejisu
2011-06-01	1/6	6	Grasscutter	12	0	0	0	50	0	0	0	0	0	0	0	0	0	g	m		7.6	50		Asuoso
2011-06-01	1/6	6	Grasscutter	12	0	0	0	50	0	0	0	0	0	0	0	0	0	g	m		6	50		Asuoso
2011-06-01	1/6	6	Grasscutter	12	0	0	0	50	0	0	0	0	0	0	0	0	0	g	m		7	50		Asuoso
2001-06-01	1/6	6	Giant Rat	11	0	0	6	0	0	0	0	0	0	0	0	0	0	c	m		0.7	6		Asuoso
2011-06-01	1/6	6	Grasscutter	12	0	0	0	50	0	0	0	0	0	0	0	0	0	c	m		4	50		Asuoso
2011-06-01	1/6	6	Grasscutter	12	0	0	0	50	0	0	0	0	0	0	0	0	0	c	m		4	50		Asuoso
2011-06-01	1/6	6	Grasscutter	12	0	0	0	40	0	0	0	0	0	0	0	0	0	c	f		3.9	40		Asuoso
2011-06-01	1/6	6	Grasscutter	12	0	0	0	40	0	0	0	0	0	0	0	0	0	c	f		3	40		Asuoso
2001-06-01	1/6	6	Grasscutter	12	0	0	0	50	0	0	0	0	0	0	0	0	0	c	m		7	50		Asuoso
2011-06-01	1/6	6	Grasscutter	12	0	0	0	40	0	0	0	0	0	0	0	0	0	c	f		3.9	40		Asuoso
2011-06-01	1/6	6	Grasscutter	12	0	0	0	40	0	0	0	0	0	0	0	0	0	c	f		3.5	40		Asuoso
2011-06-01	1/6	6	Dwarf Mongoose	7	0	0	0	0	0	0	0	8	0	0	0	0	0	c	f		3.5	8		Asuoso
2001-06-01	1/6	6	Bushbuck	5	200	0	0	0	0	0	0	0	0	0	0	0	0	c	m		50	200		Asuoso
2011-06-01	1/6	6	Grasscutter	12	0	0	0	50	0	0	0	0	0	0	0	0	0	g	m		5.5	50		Kunsu-Dotiem
2011-06-01	1/6	6	Maxwell Duiker	17	0	0	0	0	50	0	0	0	0	0	0	0	0	g	m		8	50		Kunsu-Dotiem
2011-06-01	1/6	6	Maxwell Duiker	17	0	0	0	0	50	0	0	0	0	0	0	0	0	g	f		7	50		Kunsu-Dotiem
2011-06-01	1/6	6	Royal Antelope	24	0	0	0	0	0	15	0	0	0	0	0	0	0	g	m		2	15		Barekase
2001-06-01	1/6	6	Giant Rat	11	0	0	6	0	0	0	0	0	0	0	0	0	0	c	m		0.6	6		Sokoban
2011-06-01	1/6	6	Giant Rat	11	0	0	6	0	0	0	0	0	0	0	0	0	0	c	f		0.5	6		Sokoban
2011-06-01	1/6	6	Giant Rat	11	0	0	6	0	0	0	0	0	0	0	0	0	0	c	f		0.4	6		Sokoban
2011-06-01	1/6	6	Grasscutter	12	0	0	0	50	0	0	0	0	0	0	0	0	0	g	m		6.5	50		Sokoban
2011-06-01	1/6	6	Grasscutter	12	0	0	0	50	0	0	0	0	0	0	0	0	0	g	m		7.8	50		Mampong
2001-06-01	1/6	6	Grasscutter	12	0	0	0	50	0	0	0	0	0	0	0	0	0	g	m		6	50		Mampong
2011-06-01	1/6	6	Grasscutter	12	0	0	0	50	0	0	0	0	0	0	0	0	0	g	m		5.8	50		Mampong
2011-06-01	1/6	6	Grasscutter	12	0	0	0	50	0	0	0	0	0	0	0	0	0	g	m		5	50		Mampong
2011-06-01	1/6	6	Grasscutter	12	0	0	0	30	0	0	0	0	0	0	0	0	0	g	f		4.2	30		Mampong
2001-06-01	1/6	6	Grasscutter	12	0	0	0	30	0	0	0	0	0	0	0	0	0	g	f		4.3	30		Mampong
2011-06-01	1/6	6	Grasscutter	12	0	0	0	50	0	0	0	0	0	0	0	0	0	g	m		4	50		Mampong
2011-06-01	1/6	6	Grasscutter	12	0	0	0	50	0	0	0	0	0	0	0	0	0	g	m		4.8	50		Mampong
2011-06-01	1/6	6	Grasscutter	12	0	0	0	50	0	0	0	0	0	0	0	0	0	g	m		5.2	50		Mampong
2011-06-01	1/6	6	Ground Squirrel	13	0	0	0	0	0	0	0	0	0	6	0	0	0	g	f		0.5	6		Mampong
2001-06-01	1/6	6	Ground Squirrel	13	0	0	0	0	0	0	0	0	0	6	0	0	0	g	f		0.5	6		Mampong
2011-06-01	1/6	6	Grasscutter	12	0	0	0	50	0	0	0	0	0	0	0	0	0	g	m		6	50		Hiakase
2011-06-01	1/6	6	Grasscutter	12	0	0	0	6	0	0	0	0	0	0	0	0	0	g	m		0.8	6		Mampong
2011-06-01	1/6	6	Grasscutter	12	0	0	0	6	0	0	0	0	0	0	0	0	0	g	f		0.8	6		Mampong
2011-06-02	2/6	6	Bushbuck	5	150	0	0	0	0	0	0	0	0	0	0	0	0	g	m		32.8	150		Sabronum
2011-06-02	2/6	6	Black Duiker	3	0	0	0	0	0	0	120	0	0	0	0	0	0	g	m		25.5	120		Sabronum
2011-06-02	2/6	6	Grasscutter	12	0	0	0	50	0	0	0	0	0	0	0	0	0	c	m		5	50		Sekydumase
2011-06-02	2/6	6	Grasscutter	12	0	0	0	30	0	0	0	0	0	0	0	0	0	c	f		3.5	30		Sekydumase
2011-06-02	2/6	6	Grasscutter	12	0	0	0	30	0	0	0	0	0	0	0	0	0	c	f		4.2	30		Sekydumase
2011-06-02	2/6	6	Grasscutter	12	0	0	0	50	0	0	0	0	0	0	0	0	0	c	m		6.5	50		Sekydumase
2011-06-02	2/6	6	Grasscutter	12	0	0	0	50	0	0	0	0	0	0	0	0	0	c	f	y	6.5	50		Sekydumase
2011-06-02	2/6	6	Grasscutter	12	0	0	0	50	0	0	0	0	0	0	0	0	0	c	m		5	50		Sekydumase
2011-06-02	2/6	6	Grasscutter	12	0	0	0	50	0	0	0	0	0	0	0	0	0	c	m		7.5	50		Sekydumase
2011-06-02	2/6	6	Grasscutter	12	0	0	0	50	0	0	0	0	0	0	0	0	0	c	m		4.3	50		Sekydumase
2011-06-02	2/6	6	Grasscutter	12	0	0	0	50	0	0	0	0	0	0	0	0	0	c	f	y	6.2	50		Sekydumase
2011-06-02	2/6	6	Grasscutter	12	0	0	0	50	0	0	0	0	0	0	0	0	0	c	m		5.8	50		Sekydumase
2011-06-02	2/6	6	Grasscutter	12	0	0	0	30	0	0	0	0	0	0	0	0	0	c	f		5	30		Sekydumase
2011-06-02	2/6	6	Grasscutter	12	0	0	0	30	0	0	0	0	0	0	0	0	0	c	f		4	30		Sekydumase
2011-06-02	2/6	6	Grasscutter	12	0	0	0	20	0	0	0	0	0	0	0	0	0	c	f		3	20		Sekydumase
2011-06-02	2/6	6	Grasscutter	12	0	0	0	50	0	0	0	0	0	0	0	0	0	c	m		6	50		Sekydumase
2011-06-02	2/6	6	Grasscutter	12	0	0	0	50	0	0	0	0	0	0	0	0	0	g	m		6	50		Sekydumase
2011-06-02	2/6	6	Grasscutter	12	0	0	0	50	0	0	0	0	0	0	0	0	0	g	f		5	50		Sekydumase
2011-06-02	2/6	6	Grasscutter	12	0	0	0	50	0	0	0	0	0	0	0	0	0	g	m		6.5	50		Sekydumase
2011-06-02	2/6	6	Grasscutter	12	0	0	0	30	0	0	0	0	0	0	0	0	0	g	f	y	5	30		Sekydumase
2011-06-02	2/6	6	Grasscutter	12	0	0	0	30	0	0	0	0	0	0	0	0	0	g	f		4.5	30		Sekydumase
2011-06-02	2/6	6	Grasscutter	12	0	0	0	50	0	0	0	0	0	0	0	0	0	g	m		6.5	50		Sekydumase
2011-06-02	2/6	6	Grasscutter	12	0	0	0	50	0	0	0	0	0	0	0	0	0	g	m		5	50		Sekydumase
2011-06-02	2/6	6	Grasscutter	12	0	0	0	50	0	0	0	0	0	0	0	0	0	g	m		5.8	50		Sekydumase
2011-06-02	2/6	6	Ground Squirrel	13	0	0	0	0	0	0	0	0	0	6	0	0	0	c	m		0.5	6		Kunsu-Wiaso
2011-06-02	2/6	6	Giant Rat	11	0	0	6	0	0	0	0	0	0	0	0	0	0	c	f		0.6	6		Kunsu-Wiaso
2011-06-02	2/6	6	Grasscutter	12	0	0	0	50	0	0	0	0	0	0	0	0	0	c	m		6.2	50		Kunsu-Wiaso
2011-06-02	2/6	6	Grasscutter	12	0	0	0	6	0	0	0	0	0	0	0	0	0	c	m		2.5	6		Kunsu-Wiaso
2011-06-02	2/6	6	Giant Rat	11	0	0	6	0	0	0	0	0	0	0	0	0	0	c	m		2.5	6		Kunsu-Wiaso
2011-06-02	2/6	6	Giant Rat	11	0	0	6	0	0	0	0	0	0	0	0	0	0	c	m		1.5	6		Aprade
2011-06-02	2/6	6	Grasscutter	12	0	0	0	30	0	0	0	0	0	0	0	0	0	c	f	y	6.5	30		Aprade
2011-06-02	2/6	6	Grasscutter	12	0	0	0	30	0	0	0	0	0	0	0	0	0	c	f	y	5.8	30		Aprade
2011-06-02	2/6	6	Grasscutter	12	0	0	0	50	0	0	0	0	0	0	0	0	0	c	m		8	50		Aprade
2011-06-02	2/6	6	Grasscutter	12	0	0	0	50	0	0	0	0	0	0	0	0	0	g	m		6	50		Jachie
2011-06-02	2/6	6	Grasscutter	12	0	0	0	50	0	0	0	0	0	0	0	0	0	g	m		8	50		Jachie
2011-06-02	2/6	6	Grasscutter	12	0	0	0	40	0	0	0	0	0	0	0	0	0	g	f	y	5.5	40		Jachie
2011-06-02	2/6	6	Grasscutter	12	0	0	0	30	0	0	0	0	0	0	0	0	0	g	f		5	30		Jachie
2011-06-02	2/6	6	Grasscutter	12	0	0	0	30	0	0	0	0	0	0	0	0	0	g	f		5	30		Praso-Nkronsa
2011-06-02	2/6	6	Grasscutter	12	0	0	0	50	0	0	0	0	0	0	0	0	0	g	m		5.5	50		Bepoase
2011-06-02	2/6	6	Grasscutter	12	0	0	0	30	0	0	0	0	0	0	0	0	0	g	f		4	30		Bepoase
2011-06-03	3/6	6	B.T Porcupine	4	0	30	0	0	0	0	0	0	0	0	0	0	0	g	m		4	30		Essiumimpong
2011-06-03	3/6	6	Grasscutter	12	0	0	0	30	0	0	0	0	0	0	0	0	0	g	m		3	30		Essiumimpong
2011-06-03	3/6	6	Giant Rat	11	0	0	8	0	0	0	0	0	0	0	0	0	0	c	f		2	8		Essiumimpong
2011-06-03	3/6	6	Grasscutter	12	0	0	0	50	0	0	0	0	0	0	0	0	0	c	m		6.5	50		Essiumimpong
2011-06-03	3/6	6	Grasscutter	12	0	0	0	50	0	0	0	0	0	0	0	0	0	c	m		6.5	50		Essiumimpong
2011-06-03	3/6	6	Grasscutter	12	0	0	0	30	0	0	0	0	0	0	0	0	0	c	m		3	30		Essiumimpong
2011-06-03	3/6	6	Grasscutter	12	0	0	0	30	0	0	0	0	0	0	0	0	0	c	f		3	30		Essiumimpong
2011-06-03	3/6	6	Bushbuck	5	150	0	0	0	0	0	0	0	0	0	0	0	0	g	f		42.5	150		Kwaman
2011-06-03	3/6	6	Bushbuck	5	100	0	0	0	0	0	0	0	0	0	0	0	0	g	f		20.5	100		Kwaman
2011-06-03	3/6	6	Grasscutter	12	0	0	0	30	0	0	0	0	0	0	0	0	0	g	f		3.5	30		Kwaman
2011-06-03	3/6	6	Grasscutter	12	0	0	0	30	0	0	0	0	0	0	0	0	0	g	f		4.5	30		Kwaman
2011-06-03	3/6	6	Grasscutter	12	0	0	0	50	0	0	0	0	0	0	0	0	0	g	m		5	50		Kwaman
2011-06-03	3/6	6	Grasscutter	12	0	0	0	30	0	0	0	0	0	0	0	0	0	g	f		3	30		Kwaman
2011-06-03	3/6	6	Ground Squirrel	13	0	0	0	0	0	0	0	0	0	8	0	0	0	c	m		2	8		Kwaman
2011-06-03	3/6	6	Ground Squirrel	13	0	0	0	0	0	0	0	0	0	8	0	0	0	g	f		2	8		Kwaman
2011-06-03	3/6	6	Bushbuck	5	250	0	0	0	0	0	0	0	0	0	0	0	0	g	f		45.6	250		Kwaman
2011-06-03	3/6	6	Bushbuck	5	250	0	0	0	0	0	0	0	0	0	0	0	0	g	f		48	250		Kwaman
2011-06-03	3/6	6	Bushbuck	5	250	0	0	0	0	0	0	0	0	0	0	0	0	g	f		50.8	250		Kwaman
2011-06-03	3/6	6	Black Duiker	3	0	0	0	0	0	0	120	0	0	0	0	0	0	g	m		26.5	120		Kwaman
2011-06-03	3/6	6	Grasscutter	12	0	0	0	50	0	0	0	0	0	0	0	0	0	c	m		6	50		Kwaman
2011-06-03	3/6	6	Grasscutter	12	0	0	0	50	0	0	0	0	0	0	0	0	0	c	m		6	50		Kwaman
2011-06-03	3/6	6	Grasscutter	12	0	0	0	30	0	0	0	0	0	0	0	0	0	c	f		4.2	30		Kwaman
2011-06-03	3/6	6	Grasscutter	12	0	0	0	30	0	0	0	0	0	0	0	0	0	c	f		5.6	30		Kwaman
2011-06-03	3/6	6	Grasscutter	12	0	0	0	30	0	0	0	0	0	0	0	0	0	c	f		4.2	30		Kwaman
2011-06-03	3/6	6	Grasscutter	12	0	0	0	15	0	0	0	0	0	0	0	0	0	c	m		2.5	15		Kwaman
2011-06-03	3/6	6	Bushbuck	12	250	0	0	0	0	0	0	0	0	0	0	0	0	c	m		65	250		Kunsu
2011-06-03	3/6	6	Maxwell Duiker	17	0	0	0	0	50	0	0	0	0	0	0	0	0	c	m		8	50		Kuntenase
2011-06-03	3/6	6	Maxwell Duiker	17	0	0	0	0	50	0	0	0	0	0	0	0	0	c	f		9	50		Pease
2011-06-03	3/6	6	Grasscutter	12	0	0	0	50	0	0	0	0	0	0	0	0	0	c	m		7	50		Pease
2011-06-03	3/6	6	Grasscutter	12	0	0	0	50	0	0	0	0	0	0	0	0	0	c	m		7.2	50		Pease
2011-06-03	3/6	6	Grasscutter	12	0	0	0	50	0	0	0	0	0	0	0	0	0	c	m		6.2	50		Pease
2011-06-03	3/6	6	Grasscutter	12	0	0	0	50	0	0	0	0	0	0	0	0	0	c	m		6	50		Pease
2011-06-03	3/6	6	Grasscutter	12	0	0	0	30	0	0	0	0	0	0	0	0	0	c	f		4	30		Akomadan-Afrancho
2011-06-03	3/6	6	Grasscutter	12	0	0	0	30	0	0	0	0	0	0	0	0	0	c	f		4	30		Akomadan-Afrancho
2011-06-03	3/6	6	Grasscutter	12	0	0	0	30	0	0	0	0	0	0	0	0	0	c	f		5.2	30		Akomadan-Afrancho
2011-06-03	3/6	6	Grasscutter	12	0	0	0	30	0	0	0	0	0	0	0	0	0	c	f	y	5.2	30		Akomadan-Afrancho
2011-06-03	3/6	6	Grasscutter	12	0	0	0	30	0	0	0	0	0	0	0	0	0	c	f		5	30		Akomadan-Afrancho
2011-06-03	3/6	6	Grasscutter	12	0	0	0	30	0	0	0	0	0	0	0	0	0	c	f		5.2	30		Akomadan-Afrancho
2011-06-03	3/6	6	Grasscutter	12	0	0	0	30	0	0	0	0	0	0	0	0	0	c	f	y	5.5	30		Akomadan-Afrancho
2011-06-03	3/6	6	Grasscutter	12	0	0	0	30	0	0	0	0	0	0	0	0	0	c	f	y	6	30		Akomadan-Afrancho
2011-06-03	3/6	6	Grasscutter	12	0	0	0	30	0	0	0	0	0	0	0	0	0	c	f		5	30		Akomadan-Afrancho
2011-06-03	3/6	6	Grasscutter	12	0	0	0	30	0	0	0	0	0	0	0	0	0	c	f		4	30		Akomadan-Afrancho
2011-06-03	3/6	6	B.T Porcupine	4	0	30	0	0	0	0	0	0	0	0	0	0	0	c	f	y	6	30		Akomadan-Afrancho
2011-06-03	3/6	6	B.T Porcupine	4	0	30	0	0	0	0	0	0	0	0	0	0	0	c	f		5	30		Akomadan-Afrancho
2011-06-03	3/6	6	B.T Porcupine	4	0	30	0	0	0	0	0	0	0	0	0	0	0	c	f		5	30		Akomadan-Afrancho
2011-06-03	3/6	6	B.T Porcupine	4	0	50	0	0	0	0	0	0	0	0	0	0	0	c	m		5.5	50		Akomadan-Afrancho
2011-06-03	3/6	6	B.T Porcupine	4	0	50	0	0	0	0	0	0	0	0	0	0	0	c	m		5.5	50		Akomadan-Afrancho
2011-06-03	3/6	6	B.T Porcupine	4	0	50	0	0	0	0	0	0	0	0	0	0	0	c	m		5.4	50		Akomadan-Afrancho
2011-06-03	3/6	6	B.T Porcupine	4	0	50	0	0	0	0	0	0	0	0	0	0	0	c	m		5.6	50		Akomadan-Afrancho
2011-06-03	3/6	6	B.T Porcupine	4	0	50	0	0	0	0	0	0	0	0	0	0	0	c	m		5.2	50		Akomadan-Afrancho
2011-06-03	3/6	6	Royal Antelope	24	0	0	0	0	0	15	0	0	0	0	0	0	0	c	m		3	15		Akomadan-Afrancho
2011-06-03	3/6	6	Grasscutter	12	0	0	0	50	0	0	0	0	0	0	0	0	0	c	m		6	50		Akomadan-Afrancho
2011-06-03	3/6	6	Grasscutter	12	0	0	0	50	0	0	0	0	0	0	0	0	0	c	m		6	50		Akomadan-Afrancho
2011-06-03	3/6	6	Bay Duiker	2	0	0	0	0	0	0	0	0	0	0	100	0	0	g	f		14	100		Akomadan-Afrancho
2011-06-03	3/6	6	Giant Rat	11	0	0	6	0	0	0	0	0	0	0	0	0	0	c	m		2	6		Akomadan-Afrancho
2011-06-03	3/6	6	Giant Rat	11	0	0	8	0	0	0	0	0	0	0	0	0	0	c	m		2.5	8		Akomadan-Afrancho
2011-06-03	3/6	6	Giant Rat	11	0	0	6	0	0	0	0	0	0	0	0	0	0	c	f		3	6		Akomadan-Afrancho
2011-06-03	3/6	6	Giant Rat	11	0	0	8	0	0	0	0	0	0	0	0	0	0	c	m		2.5	8		Akomadan-Afrancho
2011-06-03	3/6	6	Giant Rat	11	0	0	8	0	0	0	0	0	0	0	0	0	0	c	m		2.4	8		Akomadan-Afrancho
2011-06-03	3/6	6	Giant Rat	11	0	0	6	0	0	0	0	0	0	0	0	0	0	c	f		2.2	6		Akomadan-Afrancho
2011-06-03	3/6	6	Giant Rat	11	0	0	6	0	0	0	0	0	0	0	0	0	0	c	f		3	6		Akomadan-Afrancho
2011-06-03	3/6	6	Giant Rat	11	0	0	6	0	0	0	0	0	0	0	0	0	0	c	m		3	6		Akomadan-Afrancho
2011-06-03	3/6	6	Ground Squirrel	13	0	0	0	0	0	0	0	0	0	6	0	0	0	c	f		2.2	6		Akomadan-Afrancho
2011-06-03	3/6	6	Ground Squirrel	13	0	0	0	0	0	0	0	0	0	8	0	0	0	c	f		2.5	8		Akomadan-Afrancho
2011-06-03	3/6	6	Ground Squirrel	13	0	0	0	0	0	0	0	0	0	8	0	0	0	c	m		2.4	8		Akomadan-Afrancho
2011-06-03	3/6	6	Ground Squirrel	13	0	0	0	0	0	0	0	0	0	6	0	0	0	c	m		2	6		Akomadan-Afrancho
2011-06-03	3/6	6	Ground Squirrel	13	0	0	0	0	0	0	0	0	0	6	0	0	0	c	m		2	6		Akomadan-Afrancho
2011-06-03	3/6	6	Ground Squirrel	13	0	0	0	0	0	0	0	0	0	6	0	0	0	c	m		2.2	6		Akomadan-Afrancho
2011-06-03	3/6	6	Ground Squirrel	13	0	0	0	0	0	0	0	0	0	6	0	0	0	c	f		2.4	6		Akomadan-Afrancho
2011-06-03	3/6	6	Ground Squirrel	13	0	0	0	0	0	0	0	0	0	6	0	0	0	c	f		2	6		Akomadan-Afrancho
2011-06-03	3/6	6	Grasscutter	12	0	0	0	50	0	0	0	0	0	0	0	0	0	g	m		5.5	50		Akomadan-Afrancho
2011-06-03	3/6	6	Grasscutter	12	0	0	0	50	0	0	0	0	0	0	0	0	0	g	m		6.2	50		Akomadan-Afrancho
2011-06-03	3/6	6	Royal Antelope	24	0	0	0	0	0	15	0	0	0	0	0	0	0	g	m		4	15		Akomadan-Afrancho
2011-06-03	3/6	6	Royal Antelope	24	0	0	0	0	0	15	0	0	0	0	0	0	0	g	f		4	15		Akomadan-Afrancho
2011-06-03	3/6	6	Maxwell Duiker	17	0	0	0	0	100	0	0	0	0	0	0	0	0	g	f	y	12	100		Akomadan-Afrancho
2011-06-03	3/6	6	Grasscutter	12	0	0	0	30	0	0	0	0	0	0	0	0	0	g	f		4	30		Akomadan-Afrancho
2011-06-03	3/6	6	Grasscutter	12	0	0	0	50	0	0	0	0	0	0	0	0	0	g	m		5	50		Mampong
2011-06-03	3/6	6	Grasscutter	12	0	0	0	30	0	0	0	0	0	0	0	0	0	g	m		3.8	30		Mampong
2011-06-03	3/6	6	Grasscutter	12	0	0	0	30	0	0	0	0	0	0	0	0	0	g	f		3	30		Mampong
2011-06-03	3/6	6	Grasscutter	12	0	0	0	30	0	0	0	0	0	0	0	0	0	g	f		3	30		Mampong
2011-06-03	3/6	6	Grasscutter	12	0	0	0	50	0	0	0	0	0	0	0	0	0	g	m		5.5	50		Mampong
2011-06-03	3/6	6	Grasscutter	12	0	0	0	50	0	0	0	0	0	0	0	0	0	g	m		4.8	50		Wenchi
2011-06-03	3/6	6	Grasscutter	12	0	0	0	50	0	0	0	0	0	0	0	0	0	g	m		5.2	50		Wenchi
2011-06-03	3/6	6	Grasscutter	12	0	0	0	50	0	0	0	0	0	0	0	0	0	g	m		5	50		Wenchi
2011-06-03	3/6	6	Grasscutter	12	0	0	0	30	0	0	0	0	0	0	0	0	0	g	m		2.8	30		Wenchi
2011-06-03	3/6	6	Grasscutter	12	0	0	0	30	0	0	0	0	0	0	0	0	0	g	f		3.4	30		Wenchi
2011-06-03	3/6	6	Grasscutter	12	0	0	0	30	0	0	0	0	0	0	0	0	0	g	f		4	30		Wenchi
2011-06-03	3/6	6	Grasscutter	12	0	0	0	30	0	0	0	0	0	0	0	0	0	g	f		4.2	30		Wenchi
2011-06-03	3/6	6	Grasscutter	12	0	0	0	30	0	0	0	0	0	0	0	0	0	g	f		4.5	30		Wenchi
2011-06-03	3/6	6	Grasscutter	12	0	0	0	30	0	0	0	0	0	0	0	0	0	g	f		3.8	30		Wenchi
2011-06-03	3/6	6	Grasscutter	12	0	0	0	30	0	0	0	0	0	0	0	0	0	g	f		3.9	30		Wenchi
2011-06-03	3/6	6	Grasscutter	12	0	0	0	30	0	0	0	0	0	0	0	0	0	g	f		3.6	30		Wenchi
2011-06-03	3/6	6	Grasscutter	12	0	0	0	50	0	0	0	0	0	0	0	0	0	g	m		5	50		Wenchi
2011-06-03	3/6	6	Grasscutter	12	0	0	0	50	0	0	0	0	0	0	0	0	0	g	m		5	50		Wenchi
2011-06-03	3/6	6	Grasscutter	12	0	0	0	50	0	0	0	0	0	0	0	0	0	g	m		5.2	50		Wenchi
2011-06-03	3/6	6	Grasscutter	12	0	0	0	50	0	0	0	0	0	0	0	0	0	g	m		6.2	50		Wenchi
2011-06-03	3/6	6	Grasscutter	12	0	0	0	30	0	0	0	0	0	0	0	0	0	g	f		4	30		Wenchi
2011-06-03	3/6	6	Grasscutter	12	0	0	0	30	0	0	0	0	0	0	0	0	0	g	f		4.2	30		Wenchi
2011-06-03	3/6	6	Grasscutter	12	0	0	0	30	0	0	0	0	0	0	0	0	0	g	f		3.6	30		Wenchi
2011-06-03	3/6	6	Grasscutter	12	0	0	0	30	0	0	0	0	0	0	0	0	0	g	f		3	30		Wenchi
2011-06-03	3/6	6	Grasscutter	12	0	0	0	30	0	0	0	0	0	0	0	0	0	g	f		3	30		Wenchi
2011-06-03	3/6	6	Grasscutter	12	0	0	0	30	0	0	0	0	0	0	0	0	0	g	f		3.3	30		Wenchi
2011-06-03	3/6	6	Grasscutter	12	0	0	0	50	0	0	0	0	0	0	0	0	0	g	m		6	50		Wenchi
2011-06-03	3/6	6	Grasscutter	12	0	0	0	50	0	0	0	0	0	0	0	0	0	g	m		6.2	50		Wenchi
2011-06-03	3/6	6	Grasscutter	12	0	0	0	30	0	0	0	0	0	0	0	0	0	g	f		3.4	30		Wenchi
2011-06-03	3/6	6	Grasscutter	12	0	0	0	30	0	0	0	0	0	0	0	0	0	g	f		3.6	30		Wenchi
2011-06-03	3/6	6	Grasscutter	12	0	0	0	50	0	0	0	0	0	0	0	0	0	g	m		4.5	50		Wenchi
2011-06-03	3/6	6	Grasscutter	12	0	0	0	50	0	0	0	0	0	0	0	0	0	g	m		4.5	50		Wenchi
2011-06-03	3/6	6	Grasscutter	12	0	0	0	50	0	0	0	0	0	0	0	0	0	g	m		4.5	50		Wenchi
2011-06-03	3/6	6	Grasscutter	12	0	0	0	50	0	0	0	0	0	0	0	0	0	g	m		5.5	50		Wenchi
2011-06-03	3/6	6	Grasscutter	12	0	0	0	50	0	0	0	0	0	0	0	0	0	g	m		5.2	50		Wenchi
2011-06-03	3/6	6	Grasscutter	12	0	0	0	30	0	0	0	0	0	0	0	0	0	g	f		3.4	30		Wenchi
2011-06-03	3/6	6	Grasscutter	12	0	0	0	30	0	0	0	0	0	0	0	0	0	g	f		3.5	30		Wenchi
2011-06-03	3/6	6	Grasscutter	12	0	0	0	30	0	0	0	0	0	0	0	0	0	g	f		3.5	30		Wenchi
2011-06-03	3/6	6	Grasscutter	12	0	0	0	50	0	0	0	0	0	0	0	0	0	g	m		4.5	50		Wenchi
2011-06-03	3/6	6	Grasscutter	12	0	0	0	50	0	0	0	0	0	0	0	0	0	g	m		5.5	50		Wenchi
2011-06-03	3/6	6	Grasscutter	12	0	0	0	50	0	0	0	0	0	0	0	0	0	g	m		5.6	50		Wenchi
2011-06-03	3/6	6	Grasscutter	12	0	0	0	30	0	0	0	0	0	0	0	0	0	g	f		4.2	30		Wenchi
2011-06-03	3/6	6	Grasscutter	12	0	0	0	30	0	0	0	0	0	0	0	0	0	g	f		4.2	30		Wenchi
2011-06-03	3/6	6	Grasscutter	12	0	0	0	50	0	0	0	0	0	0	0	0	0	g	f		4.5	50		Wenchi
2011-06-03	3/6	6	Grasscutter	12	0	0	0	50	0	0	0	0	0	0	0	0	0	g	m		5.5	50		Wenchi
2011-06-03	3/6	6	Grasscutter	12	0	0	0	50	0	0	0	0	0	0	0	0	0	g	m		5	50		Wenchi
2011-06-03	3/6	6	Ground Squirrel	13	0	0	0	0	0	0	0	0	0	8	0	0	0	c	m		2	8		Wenchi
2011-06-03	3/6	6	Ground Squirrel	13	0	0	0	0	0	0	0	0	0	8	0	0	0	c	m		2.4	8		Wenchi
2011-06-03	3/6	6	Ground Squirrel	13	0	0	0	0	0	0	0	0	0	8	0	0	0	c	m		2.5	8		Wenchi
2011-06-03	3/6	6	Ground Squirrel	13	0	0	0	0	0	0	0	0	0	8	0	0	0	c	f		2.4	8		Wenchi
2011-06-03	3/6	6	Ground Squirrel	13	0	0	0	0	0	0	0	0	0	8	0	0	0	c	f		2.4	8		Wenchi
2011-06-03	3/6	6	Ground Squirrel	13	0	0	0	0	0	0	0	0	0	8	0	0	0	c	f		2.4	8		Wenchi
2011-06-03	3/6	6	Ground Squirrel	13	0	0	0	0	0	0	0	0	0	8	0	0	0	c	m		2.5	8		Wenchi
2011-06-03	3/6	6	Ground Squirrel	13	0	0	0	0	0	0	0	0	0	8	0	0	0	c	m		2	8		Wenchi
2011-06-03	3/6	6	Ground Squirrel	13	0	0	0	0	0	0	0	0	0	8	0	0	0	c	m		2.2	8		Wenchi
2011-06-03	3/6	6	Ground Squirrel	13	0	0	0	0	0	0	0	0	0	8	0	0	0	c	f		2.3	8		Wenchi
2011-06-03	3/6	6	Bushbuck	5	200	0	0	0	0	0	0	0	0	0	0	0	0	g	f		52	200		Wenchi
2011-06-03	3/6	6	Maxwell Duiker	17	0	0	0	0	50	0	0	0	0	0	0	0	0	g	f		10	50		Wenchi
2011-06-03	3/6	6	Grasscutter	12	0	0	0	50	0	0	0	0	0	0	0	0	0	g	m		8	50		Wenchi
2011-06-03	3/6	6	Grasscutter	12	0	0	0	50	0	0	0	0	0	0	0	0	0	g	m		8	50		Wenchi
2011-06-03	3/6	6	Grasscutter	12	0	0	0	50	0	0	0	0	0	0	0	0	0	g	m		6	50		Wenchi
2011-06-03	3/6	6	Bushbuck	5	150	0	0	0	0	0	0	0	0	0	0	0	0	g	m	y	50	150		Mampong-Atonsu
2011-06-03	3/6	6	B.T Porcupine	4	0	40	0	0	0	0	0	0	0	0	0	0	0	g	f		5	40		Mampong-Atonsu
2011-06-03	3/6	6	B.T Porcupine	4	0	40	0	0	0	0	0	0	0	0	0	0	0	g	f	y	4	40		Mampong-Atonsu
2011-06-03	3/6	6	Royal Antelope	24	0	0	0	0	0	15	0	0	0	0	0	0	0	g	f		4	15		Mampong-Atonsu
2011-06-03	3/6	6	Giant Rat	11	0	0	8	0	0	0	0	0	0	0	0	0	0	g	m		2.5	8		Mampong-Atonsu
2011-06-03	3/6	6	Giant Rat	11	0	0	8	0	0	0	0	0	0	0	0	0	0	g	m		2.8	8		Mampong-Atonsu
2011-06-03	3/6	6	Giant Rat	11	0	0	8	0	0	0	0	0	0	0	0	0	0	g	f		2.4	8		Mampong-Atonsu
2011-06-03	3/6	6	Giant Rat	11	0	0	8	0	0	0	0	0	0	0	0	0	0	g	f		2.4	8		Mampong-Atonsu
2011-06-03	3/6	6	Grasscutter	12	0	0	0	30	0	0	0	0	0	0	0	0	0	c	f		3.4	30		Mampong-Atonsu
2011-06-03	3/6	6	Grasscutter	12	0	0	0	30	0	0	0	0	0	0	0	0	0	c	f		3	30		Kuntenase
2011-06-03	3/6	6	Grasscutter	12	0	0	0	50	0	0	0	0	0	0	0	0	0	t	m		5.4	50		Kuntenase
2011-06-04	4/6	6	Bushbuck	5	250	0	0	0	0	0	0	0	0	0	0	0	0	g	f		55	250		Dunkwa
2011-06-04	4/6	6	Maxwell Duiker	17	0	0	0	0	50	0	0	0	0	0	0	0	0	g	f	y	10	50		Dunkwa
2011-06-04	4/6	6	Maxwell Duiker	17	0	0	0	0	50	0	0	0	0	0	0	0	0	g	m		9	50		Dunkwa
2011-06-04	4/6	6	Grasscutter	12	0	0	0	50	0	0	0	0	0	0	0	0	0	c	m		6	50		Dunkwa
2011-06-04	4/6	6	Grasscutter	12	0	0	0	50	0	0	0	0	0	0	0	0	0	c	m		6	50		Dunkwa
2011-06-04	4/6	6	Grasscutter	12	0	0	0	50	0	0	0	0	0	0	0	0	0	c	m		4.5	50		Dunkwa
2011-06-04	4/6	6	Grasscutter	12	0	0	0	50	0	0	0	0	0	0	0	0	0	c	m		6	50		Dunkwa
2011-06-04	4/6	6	Grasscutter	12	0	0	0	50	0	0	0	0	0	0	0	0	0	c	m		6	50		Dunkwa
2011-06-04	4/6	6	Grasscutter	12	0	0	0	50	0	0	0	0	0	0	0	0	0	c	m		6	50		Dunkwa
2011-06-04	4/6	6	Royal Antelope	24	0	0	0	0	0	30	0	0	0	0	0	0	0	g	m		3	30		Dunkwa
2011-06-04	4/6	6	Royal Antelope	24	0	0	0	0	0	30	0	0	0	0	0	0	0	g	m		3	30		Dunkwa
2011-06-04	4/6	6	Royal Antelope	24	0	0	0	0	0	30	0	0	0	0	0	0	0	g	f	y	4	30		Dunkwa
2011-06-04	4/6	6	Royal Antelope	24	0	0	0	0	0	40	0	0	0	0	0	0	0	g	m		3.4	40		Dunkwa
2011-06-04	4/6	6	Grasscutter	12	0	0	0	50	0	0	0	0	0	0	0	0	0	g	m		6	50		Dunkwa
2011-06-04	4/6	6	Grasscutter	12	0	0	0	50	0	0	0	0	0	0	0	0	0	g	m		6	50		Dunkwa
2011-06-04	4/6	6	Bushbuck	5	120	0	0	0	0	0	0	0	0	0	0	0	0	g	m		36	120		Dunkwa
2011-06-04	4/6	6	Bushbuck	5	120	0	0	0	0	0	0	0	0	0	0	0	0	g	f		34	120		Dunkwa
2011-06-04	4/6	6	B.T Porcupine	4	0	30	0	0	0	0	0	0	0	0	0	0	0	g	m		3	30		Dunkwa
2011-06-04	4/6	6	B.T Porcupine	4	0	30	0	0	0	0	0	0	0	0	0	0	0	g	m		3	30		Dunkwa
2011-06-04	4/6	6	B.T Porcupine	4	0	30	0	0	0	0	0	0	0	0	0	0	0	g	f	y	4	30		Dunkwa
2011-06-04	4/6	6	B.T Porcupine	4	0	20	0	0	0	0	0	0	0	0	0	0	0	g	f		2.6	20		Dunkwa
2011-06-04	4/6	6	Giant Rat	11	0	0	8	0	0	0	0	0	0	0	0	0	0	c	m		2	8		Dunkwa
2011-06-04	4/6	6	Giant Rat	11	0	0	8	0	0	0	0	0	0	0	0	0	0	c	f		2	8		Dunkwa
2011-06-04	4/6	6	Grasscutter	12	0	0	0	50	0	0	0	0	0	0	0	0	0	c	m		6	50		Dunkwa
2011-06-04	4/6	6	Grasscutter	12	0	0	0	50	0	0	0	0	0	0	0	0	0	c	m		6.2	50		Dunkwa
2011-06-04	4/6	6	Grasscutter	12	0	0	0	50	0	0	0	0	0	0	0	0	0	c	m		5.2	50		Dunkwa
2011-06-04	4/6	6	Grasscutter	12	0	0	0	40	0	0	0	0	0	0	0	0	0	c	f		4.5	40		Dunkwa
2011-06-04	4/6	6	Grasscutter	12	0	0	0	40	0	0	0	0	0	0	0	0	0	c	f		4.5	40		Dunkwa
2011-06-04	4/6	6	Grasscutter	12	0	0	0	50	0	0	0	0	0	0	0	0	0	c	m		4.5	50		Dunkwa
2011-06-04	4/6	6	Grasscutter	12	0	0	0	50	0	0	0	0	0	0	0	0	0	c	m		5.2	50		Dunkwa
2011-06-04	4/6	6	Grasscutter	12	0	0	0	30	0	0	0	0	0	0	0	0	0	c	f		3.4	30		Dunkwa
2011-06-04	4/6	6	Grasscutter	12	0	0	0	30	0	0	0	0	0	0	0	0	0	c	f		3.5	30		Dunkwa
2011-06-04	4/6	6	Grasscutter	12	0	0	0	30	0	0	0	0	0	0	0	0	0	c	f		3.6	30		Dunkwa
2011-06-04	4/6	6	Grasscutter	12	0	0	0	30	0	0	0	0	0	0	0	0	0	c	f		3	30		Dunkwa
2011-06-04	4/6	6	Grasscutter	12	0	0	0	30	0	0	0	0	0	0	0	0	0	c	f		4.5	30		Dunkwa
2011-06-04	4/6	6	Grasscutter	12	0	0	0	50	0	0	0	0	0	0	0	0	0	c	m		4.2	50		Dunkwa
2011-06-04	4/6	6	Grasscutter	12	0	0	0	50	0	0	0	0	0	0	0	0	0	g	m		4.3	50		Dunkwa
2011-06-04	4/6	6	Grasscutter	12	0	0	0	50	0	0	0	0	0	0	0	0	0	g	m		4.5	50		Dunkwa
2011-06-04	4/6	6	Grasscutter	12	0	0	0	50	0	0	0	0	0	0	0	0	0	g	m		5.8	50		Dunkwa
2011-06-04	4/6	6	Grasscutter	12	0	0	0	30	0	0	0	0	0	0	0	0	0	g	f		3.8	30		Dunkwa
2011-06-04	4/6	6	Grasscutter	12	0	0	0	30	0	0	0	0	0	0	0	0	0	g	f		3.9	30		Dunkwa
2011-06-04	4/6	6	Grasscutter	12	0	0	0	50	0	0	0	0	0	0	0	0	0	g	m		8	50		Dunkwa
2011-06-04	4/6	6	Grasscutter	12	0	0	0	50	0	0	0	0	0	0	0	0	0	g	m		7	50		Dunkwa
2011-06-04	4/6	6	Grasscutter	12	0	0	0	50	0	0	0	0	0	0	0	0	0	g	m		7	50		Dunkwa
2011-06-04	4/6	6	Grasscutter	12	0	0	0	50	0	0	0	0	0	0	0	0	0	g	m		7	50		Dunkwa
2011-06-04	4/6	6	Ground Squirrel	13	0	0	0	0	0	0	0	0	0	8	0	0	0	g	m		2	8		Dunkwa
2011-06-04	4/6	6	Ground Squirrel	13	0	0	0	0	0	0	0	0	0	8	0	0	0	g	f		2	8		Dunkwa
2011-06-04	4/6	6	Ground Squirrel	13	0	0	0	0	0	0	0	0	0	8	0	0	0	g	f		2	8		Dunkwa
2011-06-04	4/6	6	Grasscutter	12	0	0	0	50	0	0	0	0	0	0	0	0	0	g	m		5.2	50		Offinso
2011-06-04	4/6	6	Bushbuck	5	240	0	0	0	0	0	0	0	0	0	0	0	0	g	f		52	240		Offinso
2011-06-04	4/6	6	Bushbuck	5	240	0	0	0	0	0	0	0	0	0	0	0	0	g	f		52	240		Offinso
2011-06-04	4/6	6	B.T Porcupine	4	0	30	0	0	0	0	0	0	0	0	0	0	0	g	f		4	30		Offinso
2011-06-04	4/6	6	Grasscutter	12	0	0	0	50	0	0	0	0	0	0	0	0	0	g	m		4.5	50		Offinso
2011-06-04	4/6	6	Giant Rat	11	0	0	6	0	0	0	0	0	0	0	0	0	0	g	f		2.5	6		Offinso

## Sheet: Atwemonom Market Survey - We
Date	Day.Month	Month	Species	Species Code	Bushbuck	B.T Porcupine	Giant Rat	Grasscutter	Maxwell Duiker	Royal Antelope	Black Duiker	Dwarf Mongoose	L.N Mongoose	Ground Squirrel	Bay Duiker	Red Flanked Duiker	Mona Monkey	Method of capture	Sex	Pregnant	Weight	Price	Real Price	Locality
2011-05-30	30/5	5	Grasscutter	12	0	0	0	2.5	0	0	0	0	0	0	0	0	0	c	M		2.5	15		Essiememppon
2011-05-30	30/5	5	Grasscutter	12	0	0	0	2.5	0	0	0	0	0	0	0	0	0	c	F		2.5	15		Essiememppon
2011-05-30	30/5	5	Grasscutter	12	0	0	0	5	0	0	0	0	0	0	0	0	0	c	M		5	50		Essiememppon
2011-05-30	30/5	5	Grasscutter	12	0	0	0	4.5	0	0	0	0	0	0	0	0	0	c	F		4.5	40		Essiememppon
2011-05-30	30/5	5	Grasscutter	12	0	0	0	2	0	0	0	0	0	0	0	0	0	c	F		2	15		Essiememppon
2011-05-30	30/5	5	Grasscutter	12	0	0	0	4.8	0	0	0	0	0	0	0	0	0	c	M		4.8	50		Essiememppon
2011-05-30	30/5	5	Grasscutter	12	0	0	0	4.6	0	0	0	0	0	0	0	0	0	c	M		4.6	50		Essiememppon
2011-05-30	30/5	5	Grasscutter	12	0	0	0	4	0	0	0	0	0	0	0	0	0	c	F		4	40		Essiememppon
2011-05-30	30/5	5	Grasscutter	12	0	0	0	4	0	0	0	0	0	0	0	0	0	c	M		4	40		Essiememppon
2011-05-30	30/5	5	Grasscutter	12	0	0	0	2.6	0	0	0	0	0	0	0	0	0	c	F		2.6	30		Essiememppon
2011-05-30	30/5	5	Grasscutter	12	0	0	0	2.6	0	0	0	0	0	0	0	0	0	c	F		2.6	30		Essiememppon
2011-05-30	30/5	5	Grasscutter	12	0	0	0	5	0	0	0	0	0	0	0	0	0	c	M		5	50		Essiememppon
2011-05-30	30/5	5	Bushbuck	5	48.5	0	0	0	0	0	0	0	0	0	0	0	0	u	F		48.5	150		Wenchi - Bandu (Baidu, Baidi)
2011-05-30	30/5	5	Ground Squirrel	13	0	0	0	0	0	0	0	0	0	0.5	0	0	0	u	M		0.5	3		Wenchi - Bandu (Baidu, Baidi)
2011-05-30	30/5	5	Ground Squirrel	13	0	0	0	0	0	0	0	0	0	0.2	0	0	0	u	F		0.2	3		Wenchi - Bandu (Baidu, Baidi)
2011-05-30	30/5	5	Bushbuck	5	35	0	0	0	0	0	0	0	0	0	0	0	0	u	F		35	140		Ejura
2011-05-30	30/5	5	Giant Rat	11	0	0	0.5	0	0	0	0	0	0	0	0	0	0	u	M		0.5	10		Ejura
2011-05-30	30/5	5	Giant Rat	11	0	0	0.6	0	0	0	0	0	0	0	0	0	0	u	M		0.6	10		Aduaden
2011-05-30	30/5	5	B.T Porcupine	4	0	4	0	0	0	0	0	0	0	0	0	0	0	u	F		4	30		Aduaden
2011-05-30	30/5	5	Grasscutter	12	0	0	0	6	0	0	0	0	0	0	0	0	0	u	M		6	50		Aduaden
2011-05-30	30/5	5	Grasscutter	12	0	0	0	5	0	0	0	0	0	0	0	0	0	u	F		5	40		Aduaden
2011-05-30	30/5	5	Grasscutter	12	0	0	0	4	0	0	0	0	0	0	0	0	0	u	M		4	40		Aduaden
2011-05-30	30/5	5	Royal Antelope	24	0	0	0	0	0	2.3	0	0	0	0	0	0	0	u	M		2.3	15		Aduaden
2011-05-30	30/5	5	L.N Mongoose	15	0	0	0	0	0	0	0	0	0.5	0	0	0	0	u	M		0.5	8		Aduaden
2011-05-30	30/5	5	L.N Mongoose	15	0	0	0	0	0	0	0	0	0.3	0	0	0	0	u	F		0.3	8		Aduaden
2011-05-30	30/5	5	L.N Mongoose	15	0	0	0	0	0	0	0	0	0.5	0	0	0	0	u	F		0.5	8		Aduaden
2011-05-30	30/5	5	L.N Mongoose	15	0	0	0	0	0	0	0	0	0.4	0	0	0	0	u	F		0.4	8		Aduaden
2011-05-30	30/5	5	Maxwell Duiker	17	0	0	0	0	8	0	0	0	0	0	0	0	0	g	f		8	50		Buposo
2011-05-30	30/5	5	Maxwell Duiker	17	0	0	0	0	8.2	0	0	0	0	0	0	0	0	g	f		8.2	50		Buposo
2011-05-30	30/5	5	Maxwell Duiker	17	0	0	0	0	7.8	0	0	0	0	0	0	0	0	g	m		7.8	50		Buposo
2011-05-30	30/5	5	Maxwell Duiker	17	0	0	0	0	8.2	0	0	0	0	0	0	0	0	g	m		8.2	50		Buposo
2011-05-30	30/5	5	Grasscutter	12	0	0	0	5	0	0	0	0	0	0	0	0	0	g	m		5	50		Samfi
2011-05-30	30/5	5	Grasscutter	12	0	0	0	5.2	0	0	0	0	0	0	0	0	0	g	m		5.2	50		Samfi
2011-05-30	30/5	5	Grasscutter	12	0	0	0	4.5	0	0	0	0	0	0	0	0	0	g	f		4.5	45		Samfi
2011-05-30	30/5	5	Grasscutter	12	0	0	0	4.5	0	0	0	0	0	0	0	0	0	g	f		4.5	45		Samfi
2011-05-30	30/5	5	Grasscutter	12	0	0	0	4.2	0	0	0	0	0	0	0	0	0	g	m		4.2	50		Samfi
2011-05-30	30/5	5	Grasscutter	12	0	0	0	4	0	0	0	0	0	0	0	0	0	g	m		4	50		Samfi
2011-05-30	30/5	5	Grasscutter	12	0	0	0	3.8	0	0	0	0	0	0	0	0	0	g	f		3.8	30		Samfi
2011-05-30	30/5	5	Grasscutter	12	0	0	0	4.2	0	0	0	0	0	0	0	0	0	g	m		4.2	50		Samfi
2011-05-30	30/5	5	Grasscutter	12	0	0	0	3.8	0	0	0	0	0	0	0	0	0	g	f		3.8	30		Samfi
2011-05-30	30/5	5	Grasscutter	12	0	0	0	4.5	0	0	0	0	0	0	0	0	0	g	f		4.5	30		Samfi
2011-05-30	30/5	5	Grasscutter	12	0	0	0	3.8	0	0	0	0	0	0	0	0	0	g	m		3.8	45		Samfi
2011-05-30	30/5	5	Black Duiker	3	0	0	0	0	0	0	25	0	0	0	0	0	0	g	m		25	120		Mfensi
2011-05-30	30/5	5	Maxwell Duiker	17	0	0	0	0	7.8	0	0	0	0	0	0	0	0	g	f		7.8	50		Mfensi
2011-05-30	30/5	5	Maxwell Duiker	17	0	0	0	0	8	0	0	0	0	0	0	0	0	g	f		8	50		Mfensi
2011-05-30	30/5	5	Grasscutter	12	0	0	0	5	0	0	0	0	0	0	0	0	0	c	f	y	5	50		Mfensi
2011-05-30	30/5	5	Grasscutter	12	0	0	0	2.5	0	0	0	0	0	0	0	0	0	c	m		2.5	30		Mfensi
2011-05-30	30/5	5	Grasscutter	12	0	0	0	2.6	0	0	0	0	0	0	0	0	0	c	f		2.6	30		Kunsu
2011-05-30	30/5	5	Maxwell Duiker	17	0	0	0	0	7	0	0	0	0	0	0	0	0	g	m		7	50		Kunsu
2011-05-30	30/5	5	Royal Antelope	24	0	0	0	0	0	2.5	0	0	0	0	0	0	0	g	f		2.5	15		Kunsu
2011-05-30	30/5	5	Grasscutter	12	0	0	0	4.5	0	0	0	0	0	0	0	0	0	c	f		4.5	30		Kunsu
2011-05-30	30/5	5	Grasscutter	12	0	0	0	4.5	0	0	0	0	0	0	0	0	0	c	m		4.5	50		Kunsu
2011-05-31	31/5	5	Maxwell Duiker	17	0	0	0	0	8	0	0	0	0	0	0	0	0	g	f		8	50		kyensease
2011-05-31	31/5	5	Bushbuck	5	45	0	0	0	0	0	0	0	0	0	0	0	0	g	f		45	200		kyensease
2011-05-31	31/5	5	Maxwell Duiker	17	0	0	0	0	8	0	0	0	0	0	0	0	0	g	m		8	50		kyensease
2011-05-31	31/5	5	Grasscutter	12	0	0	0	5	0	0	0	0	0	0	0	0	0	c	m		5	50		kyensease
2011-05-31	31/5	5	Grasscutter	12	0	0	0	4.8	0	0	0	0	0	0	0	0	0	c	f		4.8	50		kyensease
2011-05-31	31/5	5	Grasscutter	12	0	0	0	4.2	0	0	0	0	0	0	0	0	0	c	f		4.2	50		kyensease
2011-05-31	31/5	5	Grasscutter	12	0	0	0	6	0	0	0	0	0	0	0	0	0	g	m		6	50		Jachie
2011-05-31	31/5	5	Grasscutter	12	0	0	0	6	0	0	0	0	0	0	0	0	0	g	m		6	50		Jachie
2011-05-31	31/5	5	Grasscutter	12	0	0	0	5.2	0	0	0	0	0	0	0	0	0	g	m		5.2	50		Jachie
2011-05-31	31/5	5	Grasscutter	12	0	0	0	4.5	0	0	0	0	0	0	0	0	0	g	m		4.5	50		Jachie
2011-05-31	31/5	5	Grasscutter	12	0	0	0	5.2	0	0	0	0	0	0	0	0	0	g	m		5.2	50		Buposo
2011-05-31	31/5	5	Grasscutter	12	0	0	0	5.4	0	0	0	0	0	0	0	0	0	g	m		5.4	50		Buposo
2011-05-31	31/5	5	Grasscutter	12	0	0	0	5.5	0	0	0	0	0	0	0	0	0	g	m		5.5	50		Buposo
2011-05-31	31/5	5	Grasscutter	12	0	0	0	4	0	0	0	0	0	0	0	0	0	g	m		4	40		Buposo
2011-05-31	31/5	5	Grasscutter	12	0	0	0	4.5	0	0	0	0	0	0	0	0	0	g	m		4.5	40		Buposo
2011-05-31	31/5	5	Grasscutter	12	0	0	0	4	0	0	0	0	0	0	0	0	0	g	f		4	40		Kuntenase
2011-05-31	31/5	5	Grasscutter	12	0	0	0	3.5	0	0	0	0	0	0	0	0	0	c	f		3.5	40		Kuntenase
2011-05-31	31/5	5	Grasscutter	12	0	0	0	5	0	0	0	0	0	0	0	0	0	c	m		5	50		Kuntenase
2011-05-31	31/5	5	Grasscutter	12	0	0	0	5	0	0	0	0	0	0	0	0	0	c	m		5	50		Kuntenase
2011-05-31	31/5	5	Grasscutter	12	0	0	0	2.5	0	0	0	0	0	0	0	0	0	c	f		2.5	30		Kuntenase
2011-05-31	31/5	5	Grasscutter	12	0	0	0	2.6	0	0	0	0	0	0	0	0	0	c	f		2.6	30		Kuntenase
2011-05-31	31/5	5	Grasscutter	12	0	0	0	4	0	0	0	0	0	0	0	0	0	c	f	y	4	30		Kuntenase
2011-05-31	31/5	5	Grasscutter	12	0	0	0	3.5	0	0	0	0	0	0	0	0	0	c	m		3.5	30		Kuntenase
2011-05-31	31/5	5	Grasscutter	12	0	0	0	4.2	0	0	0	0	0	0	0	0	0	c	m		4.2	40		Kuntenase
2011-05-31	31/5	5	Grasscutter	12	0	0	0	5	0	0	0	0	0	0	0	0	0	c	m		5	50		Kuntenase
2011-05-31	31/5	5	Giant Rat	11	0	0	1	0	0	0	0	0	0	0	0	0	0	c	m		1	15		Kuntenase
2011-05-31	31/5	5	Giant Rat	11	0	0	1	0	0	0	0	0	0	0	0	0	0	c	m		1	15		Kuntenase
2011-05-31	31/5	5	Mona Monkey	18	0	0	0	0	0	0	0	0	0	0	0	0	2.5	g	m		2.5	15		Kuntenase
2011-05-31	31/5	5	Bushbuck	5	60	0	0	0	0	0	0	0	0	0	0	0	0	g	m		60	200		Apatrapa
2011-05-31	31/5	5	B.T Porcupine	4	0	3.5	0	0	0	0	0	0	0	0	0	0	0	g	m		3.5	30		Apatrapa
2011-05-31	31/5	5	Grasscutter	12	0	0	0	6.5	0	0	0	0	0	0	0	0	0	g	m		6.5	50		Anyinamso
2011-05-31	31/5	5	Grasscutter	12	0	0	0	5.5	0	0	0	0	0	0	0	0	0	g	m		5.5	50		Duayaw- Nkwanta
2011-05-31	31/5	5	Grasscutter	12	0	0	0	5.2	0	0	0	0	0	0	0	0	0	g	m		5.2	50		Duayaw- Nkwanta
2011-05-31	31/5	5	Grasscutter	12	0	0	0	4.5	0	0	0	0	0	0	0	0	0	g	m		4.5	50		Duayaw- Nkwanta
2011-05-31	31/5	5	Grasscutter	12	0	0	0	6	0	0	0	0	0	0	0	0	0	g	m		6	50		Duayaw- Nkwanta
2011-05-31	31/5	5	Grasscutter	12	0	0	0	4	0	0	0	0	0	0	0	0	0	g	f		4	40		Duayaw- Nkwanta
2011-05-31	31/5	5	Grasscutter	12	0	0	0	4.2	0	0	0	0	0	0	0	0	0	g	f		4.2	40		Duayaw- Nkwanta
2011-05-31	31/5	5	Grasscutter	12	0	0	0	3.8	0	0	0	0	0	0	0	0	0	g	f		3.8	40		Duayaw- Nkwanta
2011-05-31	31/5	5	Grasscutter	12	0	0	0	5	0	0	0	0	0	0	0	0	0	g	m		5	50		Duayaw- Nkwanta
2011-05-31	31/5	5	Grasscutter	12	0	0	0	5	0	0	0	0	0	0	0	0	0	g	m		5	50		Duayaw- Nkwanta
2011-05-31	31/5	5	Grasscutter	12	0	0	0	4	0	0	0	0	0	0	0	0	0	g	f		4	40		Duayaw- Nkwanta
2011-05-31	31/5	5	Grasscutter	12	0	0	0	3.5	0	0	0	0	0	0	0	0	0	g	f		3.5	40		Duayaw- Nkwanta
2011-05-31	31/5	5	Grasscutter	12	0	0	0	2.8	0	0	0	0	0	0	0	0	0	g	f		2.8	30		Duayaw- Nkwanta
2011-05-31	31/5	5	Grasscutter	12	0	0	0	3.5	0	0	0	0	0	0	0	0	0	g	f		3.5	30		Duayaw- Nkwanta
2011-05-31	31/5	5	Grasscutter	12	0	0	0	3.8	0	0	0	0	0	0	0	0	0	g	m		3.8	40		Duayaw- Nkwanta
2011-05-31	31/5	5	Grasscutter	12	0	0	0	3.5	0	0	0	0	0	0	0	0	0	g	m		3.5	40		Duayaw- Nkwanta
2011-05-31	31/5	5	Maxwell Duiker	17	0	0	0	0	8.5	0	0	0	0	0	0	0	0	g	f		8.5	50		Duayaw- Nkwanta
2011-05-31	31/5	5	Maxwell Duiker	17	0	0	0	0	8.5	0	0	0	0	0	0	0	0	g			8.5	50		Duayaw- Nkwanta
2011-05-31	31/5	5	Giant Rat	11	0	0	1	0	0	0	0	0	0	0	0	0	0	c	m		1	10		Duayaw- Nkwanta
2011-05-31	31/5	5	Giant Rat	11	0	0	1	0	0	0	0	0	0	0	0	0	0	c	f		1	10		Duayaw- Nkwanta
2011-05-31	31/5	5	Giant Rat	11	0	0	1	0	0	0	0	0	0	0	0	0	0	c	m		1	10		Duayaw- Nkwanta
2011-05-31	31/5	5	Giant Rat	11	0	0	0.5	0	0	0	0	0	0	0	0	0	0	c	f		0.5	10		Duayaw- Nkwanta
2011-05-31	31/5	5	Giant Rat	11	0	0	0.5	0	0	0	0	0	0	0	0	0	0	c	m		0.5	10		Duayaw- Nkwanta
2011-05-31	31/5	5	Giant Rat	11	0	0	0.6	0	0	0	0	0	0	0	0	0	0	c	m		0.6	10		Duayaw- Nkwanta
2011-05-31	31/5	5	Giant Rat	11	0	0	0.5	0	0	0	0	0	0	0	0	0	0	c	f		0.5	10		Duayaw- Nkwanta
2011-05-31	31/5	5	Giant Rat	11	0	0	0.5	0	0	0	0	0	0	0	0	0	0	c	f		0.5	10		Duayaw- Nkwanta
2011-05-31	31/5	5	Giant Rat	11	0	0	1	0	0	0	0	0	0	0	0	0	0	c	m		1	10		Duayaw- Nkwanta
2011-05-31	31/5	5	Giant Rat	11	0	0	0.8	0	0	0	0	0	0	0	0	0	0	c	m		0.8	10		Duayaw- Nkwanta
2011-05-31	31/5	5	Giant Rat	11	0	0	0.8	0	0	0	0	0	0	0	0	0	0	c	m		0.8	10		Duayaw- Nkwanta
2011-05-31	31/5	5	Giant Rat	11	0	0	0.4	0	0	0	0	0	0	0	0	0	0	c	f		0.4	7		Duayaw- Nkwanta
2011-05-31	31/5	5	L.N Mongoose	15	0	0	0	0	0	0	0	0	0.5	0	0	0	0	c	f		0.5	8		Duayaw- Nkwanta
2011-05-31	31/5	5	Ground Squirrel	13	0	0	0	0	0	0	0	0	0	0.8	0	0	0	c	m		0.8	8		Duayaw- Nkwanta
2011-05-31	31/5	5	Bushbuck	5	50	0	0	0	0	0	0	0	0	0	0	0	0	g	m		50	150		Nkroansa
2011-05-31	31/5	5	Bushbuck	5	45	0	0	0	0	0	0	0	0	0	0	0	0	g	f		45	150		Nkroansa
2011-05-31	31/5	5	Red Flanked Duiker	22	0	0	0	0	0	0	0	0	0	0	0	9	0	g	m		9	50		Brem
2011-05-31	31/5	5	Grasscutter	12	0	0	0	3	0	0	0	0	0	0	0	0	0	c	f		3	40		Nwenso
2011-05-31	31/5	5	Grasscutter	12	0	0	0	5	0	0	0	0	0	0	0	0	0	c	m		5	50		Nwenso
2011-05-31	31/5	5	Grasscutter	12	0	0	0	3	0	0	0	0	0	0	0	0	0	c	m		3	40		Nwenso
2011-05-31	31/5	5	Grasscutter	12	0	0	0	3	0	0	0	0	0	0	0	0	0	c	m		3	40		Nwenso
2011-05-31	31/5	5	Giant Rat	11	0	0	1	0	0	0	0	0	0	0	0	0	0	c	m		1	10		Nwenso
2011-06-01	1/6	6	Bushbuck	5	36	0	0	0	0	0	0	0	0	0	0	0	0	g	m		36	200		Ahemkro
2011-06-01	1/6	6	Bushbuck	5	56.5	0	0	0	0	0	0	0	0	0	0	0	0	g	m		56.5	250		Ahemkro
2001-06-01	1/6	6	Bushbuck	5	40	0	0	0	0	0	0	0	0	0	0	0	0	g	m		40	200		Ahemkro
2011-06-01	1/6	6	Maxwell Duiker	17	0	0	0	0	7	0	0	0	0	0	0	0	0	g	f		7	50		Ahemkro
2011-06-01	1/6	6	Grasscutter	12	0	0	0	5	0	0	0	0	0	0	0	0	0	g	m		5	50		Ahemkro
2011-06-01	1/6	6	Grasscutter	12	0	0	0	3	0	0	0	0	0	0	0	0	0	g	f		3	30		Ahemkro
2011-06-01	1/6	6	Grasscutter	12	0	0	0	4.5	0	0	0	0	0	0	0	0	0	c	m		4.5	45		Ahemkro
2001-06-01	1/6	6	Grasscutter	12	0	0	0	0.6	0	0	0	0	0	0	0	0	0	c	m		0.6	6		Ahemkro
2011-06-01	1/6	6	Grasscutter	12	0	0	0	5.6	0	0	0	0	0	0	0	0	0	c	m		5.6	50		Ahemkro
2011-06-01	1/6	6	Grasscutter	12	0	0	0	4.6	0	0	0	0	0	0	0	0	0	c	m		4.6	50		Ahemkro
2011-06-01	1/6	6	Grasscutter	12	0	0	0	6.2	0	0	0	0	0	0	0	0	0	c	m		6.2	50		Ahemkro
2011-06-01	1/6	6	Grasscutter	12	0	0	0	3	0	0	0	0	0	0	0	0	0	c	f		3	40		Ahemkro
2001-06-01	1/6	6	Grasscutter	12	0	0	0	4.2	0	0	0	0	0	0	0	0	0	c	m		4.2	50		Ahemkro
2011-06-01	1/6	6	Ground Squirrel	13	0	0	0	0	0	0	0	0	0	0.5	0	0	0	c	f		0.5	5		Ahemkro
2011-06-01	1/6	6	Bushbuck	5	36.8	0	0	0	0	0	0	0	0	0	0	0	0	g	m		36.8	150		Ejisu
2011-06-01	1/6	6	Maxwell Duiker	17	0	0	0	0	7.5	0	0	0	0	0	0	0	0	g	f		7.5	50		Ejisu
2001-06-01	1/6	6	Grasscutter	12	0	0	0	7.5	0	0	0	0	0	0	0	0	0	g	m		7.5	50		Ejisu
2011-06-01	1/6	6	Grasscutter	12	0	0	0	0.6	0	0	0	0	0	0	0	0	0	g	f		0.6	3		Ejisu
2011-06-01	1/6	6	Grasscutter	12	0	0	0	7.6	0	0	0	0	0	0	0	0	0	g	m		7.6	50		Asuoso
2011-06-01	1/6	6	Grasscutter	12	0	0	0	6	0	0	0	0	0	0	0	0	0	g	m		6	50		Asuoso
2011-06-01	1/6	6	Grasscutter	12	0	0	0	7	0	0	0	0	0	0	0	0	0	g	m		7	50		Asuoso
2001-06-01	1/6	6	Giant Rat	11	0	0	0.7	0	0	0	0	0	0	0	0	0	0	c	m		0.7	6		Asuoso
2011-06-01	1/6	6	Grasscutter	12	0	0	0	4	0	0	0	0	0	0	0	0	0	c	m		4	50		Asuoso
2011-06-01	1/6	6	Grasscutter	12	0	0	0	4	0	0	0	0	0	0	0	0	0	c	m		4	50		Asuoso
2011-06-01	1/6	6	Grasscutter	12	0	0	0	3.9	0	0	0	0	0	0	0	0	0	c	f		3.9	40		Asuoso
2011-06-01	1/6	6	Grasscutter	12	0	0	0	3	0	0	0	0	0	0	0	0	0	c	f		3	40		Asuoso
2001-06-01	1/6	6	Grasscutter	12	0	0	0	7	0	0	0	0	0	0	0	0	0	c	m		7	50		Asuoso
2011-06-01	1/6	6	Grasscutter	12	0	0	0	3.9	0	0	0	0	0	0	0	0	0	c	f		3.9	40		Asuoso
2011-06-01	1/6	6	Grasscutter	12	0	0	0	3.5	0	0	0	0	0	0	0	0	0	c	f		3.5	40		Asuoso
2011-06-01	1/6	6	Dwarf Mongoose	7	0	0	0	0	0	0	0	3.5	0	0	0	0	0	c	f		3.5	8		Asuoso
2001-06-01	1/6	6	Bushbuck	5	50	0	0	0	0	0	0	0	0	0	0	0	0	c	m		50	200		Asuoso
2011-06-01	1/6	6	Grasscutter	12	0	0	0	5.5	0	0	0	0	0	0	0	0	0	g	m		5.5	50		Kunsu-Dotiem
2011-06-01	1/6	6	Maxwell Duiker	17	0	0	0	0	8	0	0	0	0	0	0	0	0	g	m		8	50		Kunsu-Dotiem
2011-06-01	1/6	6	Maxwell Duiker	17	0	0	0	0	7	0	0	0	0	0	0	0	0	g	f		7	50		Kunsu-Dotiem
2011-06-01	1/6	6	Royal Antelope	24	0	0	0	0	0	2	0	0	0	0	0	0	0	g	m		2	15		Barekase
2001-06-01	1/6	6	Giant Rat	11	0	0	0.6	0	0	0	0	0	0	0	0	0	0	c	m		0.6	6		Sokoban
2011-06-01	1/6	6	Giant Rat	11	0	0	0.5	0	0	0	0	0	0	0	0	0	0	c	f		0.5	6		Sokoban
2011-06-01	1/6	6	Giant Rat	11	0	0	0.4	0	0	0	0	0	0	0	0	0	0	c	f		0.4	6		Sokoban
2011-06-01	1/6	6	Grasscutter	12	0	0	0	6.5	0	0	0	0	0	0	0	0	0	g	m		6.5	50		Sokoban
2011-06-01	1/6	6	Grasscutter	12	0	0	0	7.8	0	0	0	0	0	0	0	0	0	g	m		7.8	50		Mampong
2001-06-01	1/6	6	Grasscutter	12	0	0	0	6	0	0	0	0	0	0	0	0	0	g	m		6	50		Mampong
2011-06-01	1/6	6	Grasscutter	12	0	0	0	5.8	0	0	0	0	0	0	0	0	0	g	m		5.8	50		Mampong
2011-06-01	1/6	6	Grasscutter	12	0	0	0	5	0	0	0	0	0	0	0	0	0	g	m		5	50		Mampong
2011-06-01	1/6	6	Grasscutter	12	0	0	0	4.2	0	0	0	0	0	0	0	0	0	g	f		4.2	30		Mampong
2001-06-01	1/6	6	Grasscutter	12	0	0	0	4.3	0	0	0	0	0	0	0	0	0	g	f		4.3	30		Mampong
2011-06-01	1/6	6	Grasscutter	12	0	0	0	4	0	0	0	0	0	0	0	0	0	g	m		4	50		Mampong
2011-06-01	1/6	6	Grasscutter	12	0	0	0	4.8	0	0	0	0	0	0	0	0	0	g	m		4.8	50		Mampong
2011-06-01	1/6	6	Grasscutter	12	0	0	0	5.2	0	0	0	0	0	0	0	0	0	g	m		5.2	50		Mampong
2011-06-01	1/6	6	Ground Squirrel	13	0	0	0	0	0	0	0	0	0	0.5	0	0	0	g	f		0.5	6		Mampong
2001-06-01	1/6	6	Ground Squirrel	13	0	0	0	0	0	0	0	0	0	0.5	0	0	0	g	f		0.5	6		Mampong
2011-06-01	1/6	6	Grasscutter	12	0	0	0	6	0	0	0	0	0	0	0	0	0	g	m		6	50		Hiakase
2011-06-01	1/6	6	Grasscutter	12	0	0	0	0.8	0	0	0	0	0	0	0	0	0	g	m		0.8	6		Mampong
2011-06-01	1/6	6	Grasscutter	12	0	0	0	0.8	0	0	0	0	0	0	0	0	0	g	f		0.8	6		Mampong
2011-06-02	2/6	6	Bushbuck	5	32.8	0	0	0	0	0	0	0	0	0	0	0	0	g	m		32.8	150		Sabronum
2011-06-02	2/6	6	Black Duiker	3	0	0	0	0	0	0	25.5	0	0	0	0	0	0	g	m		25.5	120		Sabronum
2011-06-02	2/6	6	Grasscutter	12	0	0	0	5	0	0	0	0	0	0	0	0	0	c	m		5	50		Sekydumase
2011-06-02	2/6	6	Grasscutter	12	0	0	0	3.5	0	0	0	0	0	0	0	0	0	c	f		3.5	30		Sekydumase
2011-06-02	2/6	6	Grasscutter	12	0	0	0	4.2	0	0	0	0	0	0	0	0	0	c	f		4.2	30		Sekydumase
2011-06-02	2/6	6	Grasscutter	12	0	0	0	6.5	0	0	0	0	0	0	0	0	0	c	m		6.5	50		Sekydumase
2011-06-02	2/6	6	Grasscutter	12	0	0	0	6.5	0	0	0	0	0	0	0	0	0	c	f	y	6.5	50		Sekydumase
2011-06-02	2/6	6	Grasscutter	12	0	0	0	5	0	0	0	0	0	0	0	0	0	c	m		5	50		Sekydumase
2011-06-02	2/6	6	Grasscutter	12	0	0	0	7.5	0	0	0	0	0	0	0	0	0	c	m		7.5	50		Sekydumase
2011-06-02	2/6	6	Grasscutter	12	0	0	0	4.3	0	0	0	0	0	0	0	0	0	c	m		4.3	50		Sekydumase
2011-06-02	2/6	6	Grasscutter	12	0	0	0	6.2	0	0	0	0	0	0	0	0	0	c	f	y	6.2	50		Sekydumase
2011-06-02	2/6	6	Grasscutter	12	0	0	0	5.8	0	0	0	0	0	0	0	0	0	c	m		5.8	50		Sekydumase
2011-06-02	2/6	6	Grasscutter	12	0	0	0	5	0	0	0	0	0	0	0	0	0	c	f		5	30		Sekydumase
2011-06-02	2/6	6	Grasscutter	12	0	0	0	4	0	0	0	0	0	0	0	0	0	c	f		4	30		Sekydumase
2011-06-02	2/6	6	Grasscutter	12	0	0	0	3	0	0	0	0	0	0	0	0	0	c	f		3	20		Sekydumase
2011-06-02	2/6	6	Grasscutter	12	0	0	0	6	0	0	0	0	0	0	0	0	0	c	m		6	50		Sekydumase
2011-06-02	2/6	6	Grasscutter	12	0	0	0	6	0	0	0	0	0	0	0	0	0	g	m		6	50		Sekydumase
2011-06-02	2/6	6	Grasscutter	12	0	0	0	5	0	0	0	0	0	0	0	0	0	g	f		5	50		Sekydumase
2011-06-02	2/6	6	Grasscutter	12	0	0	0	6.5	0	0	0	0	0	0	0	0	0	g	m		6.5	50		Sekydumase
2011-06-02	2/6	6	Grasscutter	12	0	0	0	5	0	0	0	0	0	0	0	0	0	g	f	y	5	30		Sekydumase
2011-06-02	2/6	6	Grasscutter	12	0	0	0	4.5	0	0	0	0	0	0	0	0	0	g	f		4.5	30		Sekydumase
2011-06-02	2/6	6	Grasscutter	12	0	0	0	6.5	0	0	0	0	0	0	0	0	0	g	m		6.5	50		Sekydumase
2011-06-02	2/6	6	Grasscutter	12	0	0	0	5	0	0	0	0	0	0	0	0	0	g	m		5	50		Sekydumase
2011-06-02	2/6	6	Grasscutter	12	0	0	0	5.8	0	0	0	0	0	0	0	0	0	g	m		5.8	50		Sekydumase
2011-06-02	2/6	6	Ground Squirrel	13	0	0	0	0	0	0	0	0	0	0.5	0	0	0	c	m		0.5	6		Kunsu-Wiaso
2011-06-02	2/6	6	Giant Rat	11	0	0	0.6	0	0	0	0	0	0	0	0	0	0	c	f		0.6	6		Kunsu-Wiaso
2011-06-02	2/6	6	Grasscutter	12	0	0	0	6.2	0	0	0	0	0	0	0	0	0	c	m		6.2	50		Kunsu-Wiaso
2011-06-02	2/6	6	Grasscutter	12	0	0	0	2.5	0	0	0	0	0	0	0	0	0	c	m		2.5	6		Kunsu-Wiaso
2011-06-02	2/6	6	Giant Rat	11	0	0	2.5	0	0	0	0	0	0	0	0	0	0	c	m		2.5	6		Kunsu-Wiaso
2011-06-02	2/6	6	Giant Rat	11	0	0	1.5	0	0	0	0	0	0	0	0	0	0	c	m		1.5	6		Aprade
2011-06-02	2/6	6	Grasscutter	12	0	0	0	6.5	0	0	0	0	0	0	0	0	0	c	f	y	6.5	30		Aprade
2011-06-02	2/6	6	Grasscutter	12	0	0	0	5.8	0	0	0	0	0	0	0	0	0	c	f	y	5.8	30		Aprade
2011-06-02	2/6	6	Grasscutter	12	0	0	0	8	0	0	0	0	0	0	0	0	0	c	m		8	50		Aprade
2011-06-02	2/6	6	Grasscutter	12	0	0	0	6	0	0	0	0	0	0	0	0	0	g	m		6	50		Jachie
2011-06-02	2/6	6	Grasscutter	12	0	0	0	8	0	0	0	0	0	0	0	0	0	g	m		8	50		Jachie
2011-06-02	2/6	6	Grasscutter	12	0	0	0	5.5	0	0	0	0	0	0	0	0	0	g	f	y	5.5	40		Jachie
2011-06-02	2/6	6	Grasscutter	12	0	0	0	5	0	0	0	0	0	0	0	0	0	g	f		5	30		Jachie
2011-06-02	2/6	6	Grasscutter	12	0	0	0	5	0	0	0	0	0	0	0	0	0	g	f		5	30		Praso-Nkronsa
2011-06-02	2/6	6	Grasscutter	12	0	0	0	5.5	0	0	0	0	0	0	0	0	0	g	m		5.5	50		Bepoase
2011-06-02	2/6	6	Grasscutter	12	0	0	0	4	0	0	0	0	0	0	0	0	0	g	f		4	30		Bepoase
2011-06-03	3/6	6	B.T Porcupine	4	0	4	0	0	0	0	0	0	0	0	0	0	0	g	m		4	30		Essiumimpong
2011-06-03	3/6	6	Grasscutter	12	0	0	0	3	0	0	0	0	0	0	0	0	0	g	m		3	30		Essiumimpong
2011-06-03	3/6	6	Giant Rat	11	0	0	2	0	0	0	0	0	0	0	0	0	0	c	f		2	8		Essiumimpong
2011-06-03	3/6	6	Grasscutter	12	0	0	0	6.5	0	0	0	0	0	0	0	0	0	c	m		6.5	50		Essiumimpong
2011-06-03	3/6	6	Grasscutter	12	0	0	0	6.5	0	0	0	0	0	0	0	0	0	c	m		6.5	50		Essiumimpong
2011-06-03	3/6	6	Grasscutter	12	0	0	0	3	0	0	0	0	0	0	0	0	0	c	m		3	30		Essiumimpong
2011-06-03	3/6	6	Grasscutter	12	0	0	0	3	0	0	0	0	0	0	0	0	0	c	f		3	30		Essiumimpong
2011-06-03	3/6	6	Bushbuck	5	42.5	0	0	0	0	0	0	0	0	0	0	0	0	g	f		42.5	150		Kwaman
2011-06-03	3/6	6	Bushbuck	5	20.5	0	0	0	0	0	0	0	0	0	0	0	0	g	f		20.5	100		Kwaman
2011-06-03	3/6	6	Grasscutter	12	0	0	0	3.5	0	0	0	0	0	0	0	0	0	g	f		3.5	30		Kwaman
2011-06-03	3/6	6	Grasscutter	12	0	0	0	4.5	0	0	0	0	0	0	0	0	0	g	f		4.5	30		Kwaman
2011-06-03	3/6	6	Grasscutter	12	0	0	0	5	0	0	0	0	0	0	0	0	0	g	m		5	50		Kwaman
2011-06-03	3/6	6	Grasscutter	12	0	0	0	3	0	0	0	0	0	0	0	0	0	g	f		3	30		Kwaman
2011-06-03	3/6	6	Ground Squirrel	13	0	0	0	0	0	0	0	0	0	2	0	0	0	c	m		2	8		Kwaman
2011-06-03	3/6	6	Ground Squirrel	13	0	0	0	0	0	0	0	0	0	2	0	0	0	g	f		2	8		Kwaman
2011-06-03	3/6	6	Bushbuck	5	45.6	0	0	0	0	0	0	0	0	0	0	0	0	g	f		45.6	250		Kwaman
2011-06-03	3/6	6	Bushbuck	5	48	0	0	0	0	0	0	0	0	0	0	0	0	g	f		48	250		Kwaman
2011-06-03	3/6	6	Bushbuck	5	50.8	0	0	0	0	0	0	0	0	0	0	0	0	g	f		50.8	250		Kwaman
2011-06-03	3/6	6	Black Duiker	3	0	0	0	0	0	0	26.5	0	0	0	0	0	0	g	m		26.5	120		Kwaman
2011-06-03	3/6	6	Grasscutter	12	0	0	0	6	0	0	0	0	0	0	0	0	0	c	m		6	50		Kwaman
2011-06-03	3/6	6	Grasscutter	12	0	0	0	6	0	0	0	0	0	0	0	0	0	c	m		6	50		Kwaman
2011-06-03	3/6	6	Grasscutter	12	0	0	0	4.2	0	0	0	0	0	0	0	0	0	c	f		4.2	30		Kwaman
2011-06-03	3/6	6	Grasscutter	12	0	0	0	5.6	0	0	0	0	0	0	0	0	0	c	f		5.6	30		Kwaman
2011-06-03	3/6	6	Grasscutter	12	0	0	0	4.2	0	0	0	0	0	0	0	0	0	c	f		4.2	30		Kwaman
2011-06-03	3/6	6	Grasscutter	12	0	0	0	2.5	0	0	0	0	0	0	0	0	0	c	m		2.5	15		Kwaman
2011-06-03	3/6	6	Bushbuck	12	65	0	0	0	0	0	0	0	0	0	0	0	0	c	m		65	250		Kunsu
2011-06-03	3/6	6	Maxwell Duiker	17	0	0	0	0	8	0	0	0	0	0	0	0	0	c	m		8	50		Kuntenase
2011-06-03	3/6	6	Maxwell Duiker	17	0	0	0	0	9	0	0	0	0	0	0	0	0	c	f		9	50		Pease
2011-06-03	3/6	6	Grasscutter	12	0	0	0	7	0	0	0	0	0	0	0	0	0	c	m		7	50		Pease
2011-06-03	3/6	6	Grasscutter	12	0	0	0	7.2	0	0	0	0	0	0	0	0	0	c	m		7.2	50		Pease
2011-06-03	3/6	6	Grasscutter	12	0	0	0	6.2	0	0	0	0	0	0	0	0	0	c	m		6.2	50		Pease
2011-06-03	3/6	6	Grasscutter	12	0	0	0	6	0	0	0	0	0	0	0	0	0	c	m		6	50		Pease
2011-06-03	3/6	6	Grasscutter	12	0	0	0	4	0	0	0	0	0	0	0	0	0	c	f		4	30		Akomadan-Afrancho
2011-06-03	3/6	6	Grasscutter	12	0	0	0	4	0	0	0	0	0	0	0	0	0	c	f		4	30		Akomadan-Afrancho
2011-06-03	3/6	6	Grasscutter	12	0	0	0	5.2	0	0	0	0	0	0	0	0	0	c	f		5.2	30		Akomadan-Afrancho
2011-06-03	3/6	6	Grasscutter	12	0	0	0	5.2	0	0	0	0	0	0	0	0	0	c	f	y	5.2	30		Akomadan-Afrancho
2011-06-03	3/6	6	Grasscutter	12	0	0	0	5	0	0	0	0	0	0	0	0	0	c	f		5	30		Akomadan-Afrancho
2011-06-03	3/6	6	Grasscutter	12	0	0	0	5.2	0	0	0	0	0	0	0	0	0	c	f		5.2	30		Akomadan-Afrancho
2011-06-03	3/6	6	Grasscutter	12	0	0	0	5.5	0	0	0	0	0	0	0	0	0	c	f	y	5.5	30		Akomadan-Afrancho
2011-06-03	3/6	6	Grasscutter	12	0	0	0	6	0	0	0	0	0	0	0	0	0	c	f	y	6	30		Akomadan-Afrancho
2011-06-03	3/6	6	Grasscutter	12	0	0	0	5	0	0	0	0	0	0	0	0	0	c	f		5	30		Akomadan-Afrancho
2011-06-03	3/6	6	Grasscutter	12	0	0	0	4	0	0	0	0	0	0	0	0	0	c	f		4	30		Akomadan-Afrancho
2011-06-03	3/6	6	B.T Porcupine	4	0	6	0	0	0	0	0	0	0	0	0	0	0	c	f	y	6	30		Akomadan-Afrancho
2011-06-03	3/6	6	B.T Porcupine	4	0	5	0	0	0	0	0	0	0	0	0	0	0	c	f		5	30		Akomadan-Afrancho
2011-06-03	3/6	6	B.T Porcupine	4	0	5	0	0	0	0	0	0	0	0	0	0	0	c	f		5	30		Akomadan-Afrancho
2011-06-03	3/6	6	B.T Porcupine	4	0	5.5	0	0	0	0	0	0	0	0	0	0	0	c	m		5.5	50		Akomadan-Afrancho
2011-06-03	3/6	6	B.T Porcupine	4	0	5.5	0	0	0	0	0	0	0	0	0	0	0	c	m		5.5	50		Akomadan-Afrancho
2011-06-03	3/6	6	B.T Porcupine	4	0	5.4	0	0	0	0	0	0	0	0	0	0	0	c	m		5.4	50		Akomadan-Afrancho
2011-06-03	3/6	6	B.T Porcupine	4	0	5.6	0	0	0	0	0	0	0	0	0	0	0	c	m		5.6	50		Akomadan-Afrancho
2011-06-03	3/6	6	B.T Porcupine	4	0	5.2	0	0	0	0	0	0	0	0	0	0	0	c	m		5.2	50		Akomadan-Afrancho
2011-06-03	3/6	6	Royal Antelope	24	0	0	0	0	0	3	0	0	0	0	0	0	0	c	m		3	15		Akomadan-Afrancho
2011-06-03	3/6	6	Grasscutter	12	0	0	0	6	0	0	0	0	0	0	0	0	0	c	m		6	50		Akomadan-Afrancho
2011-06-03	3/6	6	Grasscutter	12	0	0	0	6	0	0	0	0	0	0	0	0	0	c	m		6	50		Akomadan-Afrancho
2011-06-03	3/6	6	Bay Duiker	2	0	0	0	0	0	0	0	0	0	0	14	0	0	g	f		14	100		Akomadan-Afrancho
2011-06-03	3/6	6	Giant Rat	11	0	0	2	0	0	0	0	0	0	0	0	0	0	c	m		2	6		Akomadan-Afrancho
2011-06-03	3/6	6	Giant Rat	11	0	0	2.5	0	0	0	0	0	0	0	0	0	0	c	m		2.5	8		Akomadan-Afrancho
2011-06-03	3/6	6	Giant Rat	11	0	0	3	0	0	0	0	0	0	0	0	0	0	c	f		3	6		Akomadan-Afrancho
2011-06-03	3/6	6	Giant Rat	11	0	0	2.5	0	0	0	0	0	0	0	0	0	0	c	m		2.5	8		Akomadan-Afrancho
2011-06-03	3/6	6	Giant Rat	11	0	0	2.4	0	0	0	0	0	0	0	0	0	0	c	m		2.4	8		Akomadan-Afrancho
2011-06-03	3/6	6	Giant Rat	11	0	0	2.2	0	0	0	0	0	0	0	0	0	0	c	f		2.2	6		Akomadan-Afrancho
2011-06-03	3/6	6	Giant Rat	11	0	0	3	0	0	0	0	0	0	0	0	0	0	c	f		3	6		Akomadan-Afrancho
2011-06-03	3/6	6	Giant Rat	11	0	0	3	0	0	0	0	0	0	0	0	0	0	c	m		3	6		Akomadan-Afrancho
2011-06-03	3/6	6	Ground Squirrel	13	0	0	0	0	0	0	0	0	0	2.2	0	0	0	c	f		2.2	6		Akomadan-Afrancho
2011-06-03	3/6	6	Ground Squirrel	13	0	0	0	0	0	0	0	0	0	2.5	0	0	0	c	f		2.5	8		Akomadan-Afrancho
2011-06-03	3/6	6	Ground Squirrel	13	0	0	0	0	0	0	0	0	0	2.4	0	0	0	c	m		2.4	8		Akomadan-Afrancho
2011-06-03	3/6	6	Ground Squirrel	13	0	0	0	0	0	0	0	0	0	2	0	0	0	c	m		2	6		Akomadan-Afrancho
2011-06-03	3/6	6	Ground Squirrel	13	0	0	0	0	0	0	0	0	0	2	0	0	0	c	m		2	6		Akomadan-Afrancho
2011-06-03	3/6	6	Ground Squirrel	13	0	0	0	0	0	0	0	0	0	2.2	0	0	0	c	m		2.2	6		Akomadan-Afrancho
2011-06-03	3/6	6	Ground Squirrel	13	0	0	0	0	0	0	0	0	0	2.4	0	0	0	c	f		2.4	6		Akomadan-Afrancho
2011-06-03	3/6	6	Ground Squirrel	13	0	0	0	0	0	0	0	0	0	2	0	0	0	c	f		2	6		Akomadan-Afrancho
2011-06-03	3/6	6	Grasscutter	12	0	0	0	5.5	0	0	0	0	0	0	0	0	0	g	m		5.5	50		Akomadan-Afrancho
2011-06-03	3/6	6	Grasscutter	12	0	0	0	6.2	0	0	0	0	0	0	0	0	0	g	m		6.2	50		Akomadan-Afrancho
2011-06-03	3/6	6	Royal Antelope	24	0	0	0	0	0	4	0	0	0	0	0	0	0	g	m		4	15		Akomadan-Afrancho
2011-06-03	3/6	6	Royal Antelope	24	0	0	0	0	0	4	0	0	0	0	0	0	0	g	f		4	15		Akomadan-Afrancho
2011-06-03	3/6	6	Maxwell Duiker	17	0	0	0	0	12	0	0	0	0	0	0	0	0	g	f	y	12	100		Akomadan-Afrancho
2011-06-03	3/6	6	Grasscutter	12	0	0	0	4	0	0	0	0	0	0	0	0	0	g	f		4	30		Akomadan-Afrancho
2011-06-03	3/6	6	Grasscutter	12	0	0	0	5	0	0	0	0	0	0	0	0	0	g	m		5	50		Mampong
2011-06-03	3/6	6	Grasscutter	12	0	0	0	3.8	0	0	0	0	0	0	0	0	0	g	m		3.8	30		Mampong
2011-06-03	3/6	6	Grasscutter	12	0	0	0	3	0	0	0	0	0	0	0	0	0	g	f		3	30		Mampong
2011-06-03	3/6	6	Grasscutter	12	0	0	0	3	0	0	0	0	0	0	0	0	0	g	f		3	30		Mampong
2011-06-03	3/6	6	Grasscutter	12	0	0	0	5.5	0	0	0	0	0	0	0	0	0	g	m		5.5	50		Mampong
2011-06-03	3/6	6	Grasscutter	12	0	0	0	4.8	0	0	0	0	0	0	0	0	0	g	m		4.8	50		Wenchi
2011-06-03	3/6	6	Grasscutter	12	0	0	0	5.2	0	0	0	0	0	0	0	0	0	g	m		5.2	50		Wenchi
2011-06-03	3/6	6	Grasscutter	12	0	0	0	5	0	0	0	0	0	0	0	0	0	g	m		5	50		Wenchi
2011-06-03	3/6	6	Grasscutter	12	0	0	0	2.8	0	0	0	0	0	0	0	0	0	g	m		2.8	30		Wenchi
2011-06-03	3/6	6	Grasscutter	12	0	0	0	3.4	0	0	0	0	0	0	0	0	0	g	f		3.4	30		Wenchi
2011-06-03	3/6	6	Grasscutter	12	0	0	0	4	0	0	0	0	0	0	0	0	0	g	f		4	30		Wenchi
2011-06-03	3/6	6	Grasscutter	12	0	0	0	4.2	0	0	0	0	0	0	0	0	0	g	f		4.2	30		Wenchi
2011-06-03	3/6	6	Grasscutter	12	0	0	0	4.5	0	0	0	0	0	0	0	0	0	g	f		4.5	30		Wenchi
2011-06-03	3/6	6	Grasscutter	12	0	0	0	3.8	0	0	0	0	0	0	0	0	0	g	f		3.8	30		Wenchi
2011-06-03	3/6	6	Grasscutter	12	0	0	0	3.9	0	0	0	0	0	0	0	0	0	g	f		3.9	30		Wenchi
2011-06-03	3/6	6	Grasscutter	12	0	0	0	3.6	0	0	0	0	0	0	0	0	0	g	f		3.6	30		Wenchi
2011-06-03	3/6	6	Grasscutter	12	0	0	0	5	0	0	0	0	0	0	0	0	0	g	m		5	50		Wenchi
2011-06-03	3/6	6	Grasscutter	12	0	0	0	5	0	0	0	0	0	0	0	0	0	g	m		5	50		Wenchi
2011-06-03	3/6	6	Grasscutter	12	0	0	0	5.2	0	0	0	0	0	0	0	0	0	g	m		5.2	50		Wenchi
2011-06-03	3/6	6	Grasscutter	12	0	0	0	6.2	0	0	0	0	0	0	0	0	0	g	m		6.2	50		Wenchi
2011-06-03	3/6	6	Grasscutter	12	0	0	0	4	0	0	0	0	0	0	0	0	0	g	f		4	30		Wenchi
2011-06-03	3/6	6	Grasscutter	12	0	0	0	4.2	0	0	0	0	0	0	0	0	0	g	f		4.2	30		Wenchi
2011-06-03	3/6	6	Grasscutter	12	0	0	0	3.6	0	0	0	0	0	0	0	0	0	g	f		3.6	30		Wenchi
2011-06-03	3/6	6	Grasscutter	12	0	0	0	3	0	0	0	0	0	0	0	0	0	g	f		3	30		Wenchi
2011-06-03	3/6	6	Grasscutter	12	0	0	0	3	0	0	0	0	0	0	0	0	0	g	f		3	30		Wenchi
2011-06-03	3/6	6	Grasscutter	12	0	0	0	3.3	0	0	0	0	0	0	0	0	0	g	f		3.3	30		Wenchi
2011-06-03	3/6	6	Grasscutter	12	0	0	0	6	0	0	0	0	0	0	0	0	0	g	m		6	50		Wenchi
2011-06-03	3/6	6	Grasscutter	12	0	0	0	6.2	0	0	0	0	0	0	0	0	0	g	m		6.2	50		Wenchi
2011-06-03	3/6	6	Grasscutter	12	0	0	0	3.4	0	0	0	0	0	0	0	0	0	g	f		3.4	30		Wenchi
2011-06-03	3/6	6	Grasscutter	12	0	0	0	3.6	0	0	0	0	0	0	0	0	0	g	f		3.6	30		Wenchi
2011-06-03	3/6	6	Grasscutter	12	0	0	0	4.5	0	0	0	0	0	0	0	0	0	g	m		4.5	50		Wenchi
2011-06-03	3/6	6	Grasscutter	12	0	0	0	4.5	0	0	0	0	0	0	0	0	0	g	m		4.5	50		Wenchi
2011-06-03	3/6	6	Grasscutter	12	0	0	0	4.5	0	0	0	0	0	0	0	0	0	g	m		4.5	50		Wenchi
2011-06-03	3/6	6	Grasscutter	12	0	0	0	5.5	0	0	0	0	0	0	0	0	0	g	m		5.5	50		Wenchi
2011-06-03	3/6	6	Grasscutter	12	0	0	0	5.2	0	0	0	0	0	0	0	0	0	g	m		5.2	50		Wenchi
2011-06-03	3/6	6	Grasscutter	12	0	0	0	3.4	0	0	0	0	0	0	0	0	0	g	f		3.4	30		Wenchi
2011-06-03	3/6	6	Grasscutter	12	0	0	0	3.5	0	0	0	0	0	0	0	0	0	g	f		3.5	30		Wenchi
2011-06-03	3/6	6	Grasscutter	12	0	0	0	3.5	0	0	0	0	0	0	0	0	0	g	f		3.5	30		Wenchi
2011-06-03	3/6	6	Grasscutter	12	0	0	0	4.5	0	0	0	0	0	0	0	0	0	g	m		4.5	50		Wenchi
2011-06-03	3/6	6	Grasscutter	12	0	0	0	5.5	0	0	0	0	0	0	0	0	0	g	m		5.5	50		Wenchi
2011-06-03	3/6	6	Grasscutter	12	0	0	0	5.6	0	0	0	0	0	0	0	0	0	g	m		5.6	50		Wenchi
2011-06-03	3/6	6	Grasscutter	12	0	0	0	4.2	0	0	0	0	0	0	0	0	0	g	f		4.2	30		Wenchi
2011-06-03	3/6	6	Grasscutter	12	0	0	0	4.2	0	0	0	0	0	0	0	0	0	g	f		4.2	30		Wenchi
2011-06-03	3/6	6	Grasscutter	12	0	0	0	4.5	0	0	0	0	0	0	0	0	0	g	f		4.5	50		Wenchi
2011-06-03	3/6	6	Grasscutter	12	0	0	0	5.5	0	0	0	0	0	0	0	0	0	g	m		5.5	50		Wenchi
2011-06-03	3/6	6	Grasscutter	12	0	0	0	5	0	0	0	0	0	0	0	0	0	g	m		5	50		Wenchi
2011-06-03	3/6	6	Ground Squirrel	13	0	0	0	0	0	0	0	0	0	2	0	0	0	c	m		2	8		Wenchi
2011-06-03	3/6	6	Ground Squirrel	13	0	0	0	0	0	0	0	0	0	2.4	0	0	0	c	m		2.4	8		Wenchi
2011-06-03	3/6	6	Ground Squirrel	13	0	0	0	0	0	0	0	0	0	2.5	0	0	0	c	m		2.5	8		Wenchi
2011-06-03	3/6	6	Ground Squirrel	13	0	0	0	0	0	0	0	0	0	2.4	0	0	0	c	f		2.4	8		Wenchi
2011-06-03	3/6	6	Ground Squirrel	13	0	0	0	0	0	0	0	0	0	2.4	0	0	0	c	f		2.4	8		Wenchi
2011-06-03	3/6	6	Ground Squirrel	13	0	0	0	0	0	0	0	0	0	2.4	0	0	0	c	f		2.4	8		Wenchi
2011-06-03	3/6	6	Ground Squirrel	13	0	0	0	0	0	0	0	0	0	2.5	0	0	0	c	m		2.5	8		Wenchi
2011-06-03	3/6	6	Ground Squirrel	13	0	0	0	0	0	0	0	0	0	2	0	0	0	c	m		2	8		Wenchi
2011-06-03	3/6	6	Ground Squirrel	13	0	0	0	0	0	0	0	0	0	2.2	0	0	0	c	m		2.2	8		Wenchi
2011-06-03	3/6	6	Ground Squirrel	13	0	0	0	0	0	0	0	0	0	2.3	0	0	0	c	f		2.3	8		Wenchi
2011-06-03	3/6	6	Bushbuck	5	52	0	0	0	0	0	0	0	0	0	0	0	0	g	f		52	200		Wenchi
2011-06-03	3/6	6	Maxwell Duiker	17	0	0	0	0	10	0	0	0	0	0	0	0	0	g	f		10	50		Wenchi
2011-06-03	3/6	6	Grasscutter	12	0	0	0	8	0	0	0	0	0	0	0	0	0	g	m		8	50		Wenchi
2011-06-03	3/6	6	Grasscutter	12	0	0	0	8	0	0	0	0	0	0	0	0	0	g	m		8	50		Wenchi
2011-06-03	3/6	6	Grasscutter	12	0	0	0	6	0	0	0	0	0	0	0	0	0	g	m		6	50		Wenchi
2011-06-03	3/6	6	Bushbuck	5	50	0	0	0	0	0	0	0	0	0	0	0	0	g	m	y	50	150		Mampong-Atonsu
2011-06-03	3/6	6	B.T Porcupine	4	0	5	0	0	0	0	0	0	0	0	0	0	0	g	f		5	40		Mampong-Atonsu
2011-06-03	3/6	6	B.T Porcupine	4	0	4	0	0	0	0	0	0	0	0	0	0	0	g	f	y	4	40		Mampong-Atonsu
2011-06-03	3/6	6	Royal Antelope	24	0	0	0	0	0	4	0	0	0	0	0	0	0	g	f		4	15		Mampong-Atonsu
2011-06-03	3/6	6	Giant Rat	11	0	0	2.5	0	0	0	0	0	0	0	0	0	0	g	m		2.5	8		Mampong-Atonsu
2011-06-03	3/6	6	Giant Rat	11	0	0	2.8	0	0	0	0	0	0	0	0	0	0	g	m		2.8	8		Mampong-Atonsu
2011-06-03	3/6	6	Giant Rat	11	0	0	2.4	0	0	0	0	0	0	0	0	0	0	g	f		2.4	8		Mampong-Atonsu
2011-06-03	3/6	6	Giant Rat	11	0	0	2.4	0	0	0	0	0	0	0	0	0	0	g	f		2.4	8		Mampong-Atonsu
2011-06-03	3/6	6	Grasscutter	12	0	0	0	3.4	0	0	0	0	0	0	0	0	0	c	f		3.4	30		Mampong-Atonsu
2011-06-03	3/6	6	Grasscutter	12	0	0	0	3	0	0	0	0	0	0	0	0	0	c	f		3	30		Kuntenase
2011-06-03	3/6	6	Grasscutter	12	0	0	0	5.4	0	0	0	0	0	0	0	0	0	t	m		5.4	50		Kuntenase
2011-06-04	4/6	6	Bushbuck	5	55	0	0	0	0	0	0	0	0	0	0	0	0	g	f		55	250		Dunkwa
2011-06-04	4/6	6	Maxwell Duiker	17	0	0	0	0	10	0	0	0	0	0	0	0	0	g	f	y	10	50		Dunkwa
2011-06-04	4/6	6	Maxwell Duiker	17	0	0	0	0	9	0	0	0	0	0	0	0	0	g	m		9	50		Dunkwa
2011-06-04	4/6	6	Grasscutter	12	0	0	0	6	0	0	0	0	0	0	0	0	0	c	m		6	50		Dunkwa
2011-06-04	4/6	6	Grasscutter	12	0	0	0	6	0	0	0	0	0	0	0	0	0	c	m		6	50		Dunkwa
2011-06-04	4/6	6	Grasscutter	12	0	0	0	4.5	0	0	0	0	0	0	0	0	0	c	m		4.5	50		Dunkwa
2011-06-04	4/6	6	Grasscutter	12	0	0	0	6	0	0	0	0	0	0	0	0	0	c	m		6	50		Dunkwa
2011-06-04	4/6	6	Grasscutter	12	0	0	0	6	0	0	0	0	0	0	0	0	0	c	m		6	50		Dunkwa
2011-06-04	4/6	6	Grasscutter	12	0	0	0	6	0	0	0	0	0	0	0	0	0	c	m		6	50		Dunkwa
2011-06-04	4/6	6	Royal Antelope	24	0	0	0	0	0	3	0	0	0	0	0	0	0	g	m		3	30		Dunkwa
2011-06-04	4/6	6	Royal Antelope	24	0	0	0	0	0	3	0	0	0	0	0	0	0	g	m		3	30		Dunkwa
2011-06-04	4/6	6	Royal Antelope	24	0	0	0	0	0	4	0	0	0	0	0	0	0	g	f	y	4	30		Dunkwa
2011-06-04	4/6	6	Royal Antelope	24	0	0	0	0	0	3.4	0	0	0	0	0	0	0	g	m		3.4	40		Dunkwa
2011-06-04	4/6	6	Grasscutter	12	0	0	0	6	0	0	0	0	0	0	0	0	0	g	m		6	50		Dunkwa
2011-06-04	4/6	6	Grasscutter	12	0	0	0	6	0	0	0	0	0	0	0	0	0	g	m		6	50		Dunkwa
2011-06-04	4/6	6	Bushbuck	5	36	0	0	0	0	0	0	0	0	0	0	0	0	g	m		36	120		Dunkwa
2011-06-04	4/6	6	Bushbuck	5	34	0	0	0	0	0	0	0	0	0	0	0	0	g	f		34	120		Dunkwa
2011-06-04	4/6	6	B.T Porcupine	4	0	3	0	0	0	0	0	0	0	0	0	0	0	g	m		3	30		Dunkwa
2011-06-04	4/6	6	B.T Porcupine	4	0	3	0	0	0	0	0	0	0	0	0	0	0	g	m		3	30		Dunkwa
2011-06-04	4/6	6	B.T Porcupine	4	0	4	0	0	0	0	0	0	0	0	0	0	0	g	f	y	4	30		Dunkwa
2011-06-04	4/6	6	B.T Porcupine	4	0	2.6	0	0	0	0	0	0	0	0	0	0	0	g	f		2.6	20		Dunkwa
2011-06-04	4/6	6	Giant Rat	11	0	0	2	0	0	0	0	0	0	0	0	0	0	c	m		2	8		Dunkwa
2011-06-04	4/6	6	Giant Rat	11	0	0	2	0	0	0	0	0	0	0	0	0	0	c	f		2	8		Dunkwa
2011-06-04	4/6	6	Grasscutter	12	0	0	0	6	0	0	0	0	0	0	0	0	0	c	m		6	50		Dunkwa
2011-06-04	4/6	6	Grasscutter	12	0	0	0	6.2	0	0	0	0	0	0	0	0	0	c	m		6.2	50		Dunkwa
2011-06-04	4/6	6	Grasscutter	12	0	0	0	5.2	0	0	0	0	0	0	0	0	0	c	m		5.2	50		Dunkwa
2011-06-04	4/6	6	Grasscutter	12	0	0	0	4.5	0	0	0	0	0	0	0	0	0	c	f		4.5	40		Dunkwa
2011-06-04	4/6	6	Grasscutter	12	0	0	0	4.5	0	0	0	0	0	0	0	0	0	c	f		4.5	40		Dunkwa
2011-06-04	4/6	6	Grasscutter	12	0	0	0	4.5	0	0	0	0	0	0	0	0	0	c	m		4.5	50		Dunkwa
2011-06-04	4/6	6	Grasscutter	12	0	0	0	5.2	0	0	0	0	0	0	0	0	0	c	m		5.2	50		Dunkwa
2011-06-04	4/6	6	Grasscutter	12	0	0	0	3.4	0	0	0	0	0	0	0	0	0	c	f		3.4	30		Dunkwa
2011-06-04	4/6	6	Grasscutter	12	0	0	0	3.5	0	0	0	0	0	0	0	0	0	c	f		3.5	30		Dunkwa
2011-06-04	4/6	6	Grasscutter	12	0	0	0	3.6	0	0	0	0	0	0	0	0	0	c	f		3.6	30		Dunkwa
2011-06-04	4/6	6	Grasscutter	12	0	0	0	3	0	0	0	0	0	0	0	0	0	c	f		3	30		Dunkwa
2011-06-04	4/6	6	Grasscutter	12	0	0	0	4.5	0	0	0	0	0	0	0	0	0	c	f		4.5	30		Dunkwa
2011-06-04	4/6	6	Grasscutter	12	0	0	0	4.2	0	0	0	0	0	0	0	0	0	c	m		4.2	50		Dunkwa
2011-06-04	4/6	6	Grasscutter	12	0	0	0	4.3	0	0	0	0	0	0	0	0	0	g	m		4.3	50		Dunkwa
2011-06-04	4/6	6	Grasscutter	12	0	0	0	4.5	0	0	0	0	0	0	0	0	0	g	m		4.5	50		Dunkwa
2011-06-04	4/6	6	Grasscutter	12	0	0	0	5.8	0	0	0	0	0	0	0	0	0	g	m		5.8	50		Dunkwa
2011-06-04	4/6	6	Grasscutter	12	0	0	0	3.8	0	0	0	0	0	0	0	0	0	g	f		3.8	30		Dunkwa
2011-06-04	4/6	6	Grasscutter	12	0	0	0	3.9	0	0	0	0	0	0	0	0	0	g	f		3.9	30		Dunkwa
2011-06-04	4/6	6	Grasscutter	12	0	0	0	8	0	0	0	0	0	0	0	0	0	g	m		8	50		Dunkwa
2011-06-04	4/6	6	Grasscutter	12	0	0	0	7	0	0	0	0	0	0	0	0	0	g	m		7	50		Dunkwa
2011-06-04	4/6	6	Grasscutter	12	0	0	0	7	0	0	0	0	0	0	0	0	0	g	m		7	50		Dunkwa
2011-06-04	4/6	6	Grasscutter	12	0	0	0	7	0	0	0	0	0	0	0	0	0	g	m		7	50		Dunkwa
2011-06-04	4/6	6	Ground Squirrel	13	0	0	0	0	0	0	0	0	0	2	0	0	0	g	m		2	8		Dunkwa
2011-06-04	4/6	6	Ground Squirrel	13	0	0	0	0	0	0	0	0	0	2	0	0	0	g	f		2	8		Dunkwa
2011-06-04	4/6	6	Ground Squirrel	13	0	0	0	0	0	0	0	0	0	2	0	0	0	g	f		2	8		Dunkwa
2011-06-04	4/6	6	Grasscutter	12	0	0	0	5.2	0	0	0	0	0	0	0	0	0	g	m		5.2	50		Offinso
2011-06-04	4/6	6	Bushbuck	5	52	0	0	0	0	0	0	0	0	0	0	0	0	g	f		52	240		Offinso
2011-06-04	4/6	6	Bushbuck	5	52	0	0	0	0	0	0	0	0	0	0	0	0	g	f		52	240		Offinso
2011-06-04	4/6	6	B.T Porcupine	4	0	4	0	0	0	0	0	0	0	0	0	0	0	g	f		4	30		Offinso
2011-06-04	4/6	6	Grasscutter	12	0	0	0	4.5	0	0	0	0	0	0	0	0	0	g	m		4.5	50		Offinso
2011-06-04	4/6	6	Giant Rat	11	0	0	2.5	0	0	0	0	0	0	0	0	0	0	g	f		2.5	6		Offinso
